# Supplementary material for: Notes on Michael Schülke’s pselaphine collections from China. – Tyrini. I. genera Labomimus Sharp, Linan Hlaváč and Pselaphodes Westwood (Coleoptera, Staphylinidae, Pselaphinae)
Source: Zookeys. 2012 Dec 18;(251):83–118. doi: 10.3897/zookeys.251.4099 (PMC3536326; doi:10.3897/zookeys.251.4099)
Supplement: XML Treatment for Labomimus cognatus [file zookeys.251.4099-treatment1.xml]

<!DOCTYPE tp:taxon-treatment
  PUBLIC "-//TaxonX//DTD Taxonomic Treatment Publishing DTD v0 20100105//EN" "tax-treatment-NSO.dtd">
<tp:taxon-treatment xmlns:tp="http://www.plazi.org/taxpub"><tp:treatment-meta><mixed-citation publication-type="journal"><person-group><name><surname>Yin</surname><given-names>Zi-Wei</given-names></name><name><surname>Li</surname><given-names>Li-Zhen</given-names></name></person-group><article-title>Notes on Michael Schülke’s pselaphine collections from China. – Tyrini. I. genera 
                    <italic>Labomimus</italic> Sharp, 
                    <italic>Linan</italic> Hlaváč and 
                    <italic>Pselaphodes</italic> Westwood (Coleoptera, Staphylinidae, Pselaphinae)
                </article-title><source>Zookeys</source><day>18</day><month>12</month><year>2012</year><volume>2012</volume><issue>251</issue><fpage>83</fpage><lpage>118</lpage><pub-id pub-id-type="doi">10.3897/zookeys.251.4099</pub-id></mixed-citation></tp:treatment-meta><tp:nomenclature><tp:taxon-name>
                        <tp:taxon-name-part taxon-name-part-type="genus">Labomimus</tp:taxon-name-part>
                        <tp:taxon-name-part taxon-name-part-type="species">cognatus</tp:taxon-name-part>
                    <object-id xmlns:xlink="http://www.w3.org/1999/xlink" xlink:type="simple">urn:lsid:zoobank.org:act:77BAE919-26BC-4D78-8094-5EED63B6C5BC</object-id>
								<object-id xmlns:xlink="http://www.w3.org/1999/xlink" xlink:type="simple">http://species-id.net/wiki/Labomimus_cognatus</object-id>
								</tp:taxon-name><tp:taxon-authority>Yin &amp; Li</tp:taxon-authority><tp:taxon-status xmlns:xlink="http://www.w3.org/1999/xlink" xlink:type="simple">sp. n.</tp:taxon-status><xref ref-type="fig" rid="F1">Figs 1A</xref><xref ref-type="fig" rid="F2">2</xref></tp:nomenclature><tp:treatment-sec sec-type="Type material"><title>Type material</title><p>(3 ♂♂, 3 ♀♀)<bold>.</bold> Holotype: ♂, labeled ‘CHINA Yunnan [CH07-11], Baoshan / Pref., Gaoligong Shan, m. Xiaoheishan / N.R., 35 km SE Tengchong, 2110 m, / <named-content xmlns:xlink="http://www.w3.org/1999/xlink" content-type="dwc:verbatimCoordinates" xlink:type="simple">24°"50'16"N, 98°"45'43"E</named-content>, decid forest, / litter, sifted, 30.V.2007, M. Schülke’ (cSch). Paratypes, 1 ♂, same label data as holotype (SNUC); 1 ♂, labeled ‘CHINA: Yunnan, Baoshan Pref., Gao- / ligong Shan, W pass, 32 km SE / Tengchong, 1600 m, <named-content xmlns:xlink="http://www.w3.org/1999/xlink" content-type="dwc:verbatimCoordinates" xlink:type="simple">25°51'11"N, 98°44'27"E</named-content>, cleft with devast. primary / forest, litter &amp; mushr. sifted, 28.VIII. / 2009, leg. M. Schülke [CH09-14]’ (cSch); 1 ♀, same label data except ‘D.W. Wrase [14]’ (cSch); 1 ♀, same label data, except ‘W pass, 35 km / SE Tengchong, 2100 m (devast. prim. / dec. forest, litter, sifted) / <named-content xmlns:xlink="http://www.w3.org/1999/xlink" content-type="dwc:verbatimCoordinates" xlink:type="simple">24°50'18"N, 98°45'43"E</named-content> / 25-28.VIII.2009 D.W. Wrase [06]’ (SNUC); 1 ♀, same label data, except ‘litter, wood, mushrooms sifted, 25.VIII. / 2009, leg. M. Schülke [CH09-06]’ (cSch).
                    </p></tp:treatment-sec><tp:treatment-sec sec-type="Diagnosis"><title>Diagnosis.</title><p>Reddish brown; length 3.18–3.48; postgenae nearly rounded; antennomeres IX–XI enlarged, IX–X modified in the male; pronotum with lateral margins moderately angularly expanded laterally; with short blunt metaventral processes; metacoxae spinose; aedeagus with symmetric median lobe.</p></tp:treatment-sec><tp:treatment-sec sec-type="Description"><title>Description.</title><p>Male (<xref ref-type="fig" rid="F1">Fig. 1A</xref>). Length 3.18–3.41. Head longer than wide, HL 0.71–0.78, HW 0.65–0.71; eyes each composed of about 40 facets. Antennal clubs as in <xref ref-type="fig" rid="F2">Fig. 2A</xref>. Pronotum (<xref ref-type="fig" rid="F2">Fig. 2B</xref>) slightly longer than wide, PL 0.71–0.75, PW 0.66–0.71, with lateral margins moderately angularly expanded laterally. Elytra wider than long, EL 0.84–0.90, EW 1.12–1.35. Short metaventral processes with rounded apices (<xref ref-type="fig" rid="F2">Fig. 2C</xref>). Protrochanters with small ventral spine, profemora with large ventral spine (<xref ref-type="fig" rid="F2">Fig. 2D</xref>), protibiae with small apical tubercle (<xref ref-type="fig" rid="F2">Fig. 2E</xref>); mesotrochanters (<xref ref-type="fig" rid="F2">Fig. 2F</xref>) with tiny spine at ventral margin; metacoxae (<xref ref-type="fig" rid="F2">Fig. 2G</xref>) with long hook-like protuberance at ventral margin, metatrochanters and metafemora simple. Abdomen broad at base and narrowed apically, AL 0.92–0.98, AW 1.23–1.37. Sternite IX as in <xref ref-type="fig" rid="F2">Fig. 2H</xref>. Aedeagus length 0.50, with symmetric median lobe (<xref ref-type="fig" rid="F2">Figs 2I–K</xref>).
                    </p><p>Female. Similar to male in general; BL 3.25–3.48, HL 0.73–0.76, HW 0.65–0.66, PL 0.76–0.77, PW 0.71–0.72, EL 0.80–0.86, EW 1.34–1.41, AL 0.96–1.09, AW 1.41–1.46. Eyes each composed of about 27 facets. Antennae lacking modification; metaventral processes absent.</p></tp:treatment-sec><tp:treatment-sec sec-type="Comparative notes"><title>Comparative notes.</title><p>This is placed as a sister species of <italic><tp:taxon-name>Labomimus vespertilio</tp:taxon-name></italic> sp. n. described below. The two species share a similar general appearance, short metaventral process, similar placement of spines on the legs and a close aedeagal form. The two species can be readily separated by the smaller size, the symmetric antennomeres IX with a disc-like process and the median lobe has a narrower apex in <italic><tp:taxon-name>Labomimus cognatus</tp:taxon-name></italic>, while <italic><tp:taxon-name>Labomimus vespertilio</tp:taxon-name></italic> is larger in size, has strongly asymmetric antennomeres IX and has the aedeagus with median lobe much broader at apex.
                    </p></tp:treatment-sec><tp:treatment-sec sec-type="Distribution"><title>Distribution.</title><p>Southwest China: Yunnan.</p></tp:treatment-sec><tp:treatment-sec sec-type="Biology"><title>Biology.</title><p>Individuals were sifted from leaf litter in deciduous forests.</p></tp:treatment-sec><tp:treatment-sec sec-type="Etymology"><title>Etymology.</title><p>The Latin word ‘<italic>cognatus</italic>’ means ‘related’, indicating a close relationship between the new species and <italic><tp:taxon-name>Labomimus vespertilio</tp:taxon-name></italic> described below<!--PageBreak-->.
                    </p><fig id="F1" position="float" orientation="portrait"><label>Figure 1.</label><caption><p>Male habitus of <italic><tp:taxon-name>Labomimus</tp:taxon-name></italic> spp. <bold>A</bold> <italic><tp:taxon-name>Labomimus cognatus</tp:taxon-name></italic> <bold>B</bold> <italic><tp:taxon-name>Labomimus dabashanus</tp:taxon-name></italic> <bold>C</bold> <italic><tp:taxon-name>Labomimus mirus</tp:taxon-name></italic> <bold>D</bold> <italic><tp:taxon-name>Labomimus paratorus</tp:taxon-name></italic>. Scales: 1.0 mm.</p></caption><graphic xmlns:xlink="http://www.w3.org/1999/xlink" xlink:href="ZooKeys-251-083-g001.jpg" position="float" orientation="portrait" xlink:type="simple"/></fig><fig id="F2" position="float" orientation="portrait"><label>Figure 2.</label><caption><p>Diagnostic features of <italic><tp:taxon-name>Labomimus cognatus</tp:taxon-name></italic>. <bold>A</bold> antenna <bold>B</bold> pronotum <bold>C</bold> median meteventral process, in lateral view <bold>D</bold> protrochanter and profemur <bold>E</bold> apical portion of protibia <bold>F</bold> mesotrochanter and mesofemur <bold>G</bold> metacoxa, metatrochanter and metafemur <bold>H</bold> sternite IX <bold>I</bold> aedeagus, in dorsal view <bold>J</bold> same, in lateral view <bold>K</bold> same, in ventral view. Scales (mm): <bold>A, B, D, F, G</bold> = 0.3; <bold>C, I, J, K</bold> = 0.2; <bold>H</bold> = 0.1; <bold>E</bold> = 0.05.</p></caption><graphic xmlns:xlink="http://www.w3.org/1999/xlink" xlink:href="ZooKeys-251-083-g002.jpg" position="float" orientation="portrait" xlink:type="simple"/></fig></tp:treatment-sec></tp:taxon-treatment>
