# Supplementary material for: Notes on Michael Schülke’s pselaphine collections from China. – Tyrini. I. genera Labomimus Sharp, Linan Hlaváč and Pselaphodes Westwood (Coleoptera, Staphylinidae, Pselaphinae)
Source: Zookeys. 2012 Dec 18;(251):83–118. doi: 10.3897/zookeys.251.4099 (PMC3536326; doi:10.3897/zookeys.251.4099)
Supplement: XML Treatment for Labomimus dabashanus [file zookeys.251.4099-treatment2.xml]

<!DOCTYPE tp:taxon-treatment
  PUBLIC "-//TaxonX//DTD Taxonomic Treatment Publishing DTD v0 20100105//EN" "tax-treatment-NSO.dtd">
<tp:taxon-treatment xmlns:tp="http://www.plazi.org/taxpub"><tp:treatment-meta><mixed-citation publication-type="journal"><person-group><name><surname>Yin</surname><given-names>Zi-Wei</given-names></name><name><surname>Li</surname><given-names>Li-Zhen</given-names></name></person-group><article-title>Notes on Michael Schülke’s pselaphine collections from China. – Tyrini. I. genera 
                    <italic>Labomimus</italic> Sharp, 
                    <italic>Linan</italic> Hlaváč and 
                    <italic>Pselaphodes</italic> Westwood (Coleoptera, Staphylinidae, Pselaphinae)
                </article-title><source>Zookeys</source><day>18</day><month>12</month><year>2012</year><volume>2012</volume><issue>251</issue><fpage>83</fpage><lpage>118</lpage><pub-id pub-id-type="doi">10.3897/zookeys.251.4099</pub-id></mixed-citation></tp:treatment-meta><tp:nomenclature><tp:taxon-name>
                        <tp:taxon-name-part taxon-name-part-type="genus">Labomimus</tp:taxon-name-part>
                        <tp:taxon-name-part taxon-name-part-type="species">dabashanus</tp:taxon-name-part>
                    <object-id xmlns:xlink="http://www.w3.org/1999/xlink" xlink:type="simple">urn:lsid:zoobank.org:act:DBDF0116-0E4E-4C38-98E3-3609E077BE82</object-id>
								<object-id xmlns:xlink="http://www.w3.org/1999/xlink" xlink:type="simple">http://species-id.net/wiki/Labomimus_dabashanus</object-id>
								</tp:taxon-name><tp:taxon-authority>Yin &amp; Li</tp:taxon-authority><tp:taxon-status xmlns:xlink="http://www.w3.org/1999/xlink" xlink:type="simple">sp. n.</tp:taxon-status><xref ref-type="fig" rid="F1">Figs 1B</xref><xref ref-type="fig" rid="F3">3</xref></tp:nomenclature><tp:treatment-sec sec-type="Type material"><title>Type material</title><p>(4 ♂♂, 5 ♀♀)<bold>.</bold> Holotype: ♂, labeled ‘CHINA: W-Hubei (Daba Shan) / pass E of Mt. Da Shengnongjia, / 12 km NW Muyuping, <named-content xmlns:xlink="http://www.w3.org/1999/xlink" content-type="dwc:verbatimCoordinates" xlink:type="simple">31°30'N, / 110°21'E</named-content>, 22.VII.2001, / leg. M. Schülke [C01-13E] // dry creek vaelly, mixed deciduous forest, dead wood, mushrooms, / moss, 1950-2050 m (sifted) / [C01-13E]’ (cSch). Paratypes: 2 ♂♂, 3 ♀♀, same label data as holotype (cSch, SNUC); 1 ♂, labeled ‘CHINA: S-Shaanxi (Qinling Shan) / pass on rd. Zhouzhi-Foping, / 105 km SW Xi’an, N-slope / 1880 m, <named-content xmlns:xlink="http://www.w3.org/1999/xlink" content-type="dwc:verbatimCoordinates" xlink:type="simple">33°44'N, / 107°25'E</named-content> / leg. M. Schülke [C01-03] // 4.VII.2001, / shady rockwall base, moist / (sifted) [C01-03]’ (cSch); 2 ♀♀, labeled ‘CHINA: W-Hubei (Daba Shan) / muntain range NE Muyuping, pass 12 km N Muyuping, / <named-content xmlns:xlink="http://www.w3.org/1999/xlink" content-type="dwc:verbatimCoordinates" xlink:type="simple">31°32'N, 110°26'E</named-content>, 2380 m, / leg. M. Schülke [C01-15] // 17.VII 2001, / N pass, N-slope with young deciduous forest, bank of / small creek, moss (sifted) [C01-15]’ (cSch). All types also bear the following labels: ‘Sammlung / M. Schülke / Berlin // M. SCHÜLKE Coll. / <tp:taxon-name>Staphylinidae</tp:taxon-name>, <tp:taxon-name>Pselaphinae</tp:taxon-name> / <italic><tp:taxon-name>Labomimus</tp:taxon-name></italic> sp. 13 / S. Nomura det., 2005’.
                    </p></tp:treatment-sec><tp:treatment-sec sec-type="Diagnosis"><title>Diagnosis.</title><p>Reddish brown; length 2.36–2.96; postgenae broadly expanded laterally; antennomeres IX–XI enlarged, IX–X modified in the male; pronotum with round lateral margins; with long metaventral processes; metacoxae simple; aedeagus with asymmetric median lobe.</p></tp:treatment-sec><tp:treatment-sec sec-type="Description"><title>Description.</title><p>Male (<xref ref-type="fig" rid="F1">Fig. 1B</xref>). Length 2.85–2.96. Head slightly longer than wide, HL 0.63–0.66, HW 0.60–0.62; eyes each composed of about 25 facets. Antennal clubs as in <xref ref-type="fig" rid="F3">Fig. 3A</xref>. Pronotum (<xref ref-type="fig" rid="F3">Fig. 3B</xref>) as long as wide, PL and PW 0.57–0.59, with round lateral margins. Elytra wider than long, EL 0.69–0.71, EW 1.09–1.10. Metaventral processes long, broadened apically with truncate apices (<xref ref-type="fig" rid="F3">Fig. 3C</xref>). Profemora with short triangular ventral spine (<xref ref-type="fig" rid="F3">Fig. 3D</xref>), protibiae with small apical spur (<xref ref-type="fig" rid="F3">Fig. 3E</xref>); mesotrochanters (<xref ref-type="fig" rid="F3">Fig. 3F</xref>) with small spine and mesofemora angularly protuberant ventrally; metacoxae (<xref ref-type="fig" rid="F3">Fig. 3G</xref>) with short ventral protuberance, metatrochanters and metafemora (<xref ref-type="fig" rid="F3">Fig. 3H</xref>) simple. Abdomen broad at base and narrowed apically, AL 0.96–1.00, AW 1.16–1.20. Sternite IX as in <xref ref-type="fig" rid="F3">Fig. 3I</xref>. Aedeagus length 0.57, with asymmetric median lobe elongate (<xref ref-type="fig" rid="F3">Figs 3J–L</xref>).
                    </p><p>Female. Similar to male in general; BL 2.36–2.50, HL 0.56–0.58, HW 0.49–0.50, PL 0.51–0.52, PW 0.50–0.52, EL 0.57–0.60, EW 1.09–1.10, AL 0.72–0.80, AW 1.19–1.22. Eyes each composed of about 20 facets. Antennae lacking modification; metaventral processes absent.</p></tp:treatment-sec><tp:treatment-sec sec-type="Comparative notes"><title>Comparative notes.</title><p>The new species is closest to <italic><tp:taxon-name>Labomimus shibatai</tp:taxon-name></italic> K. Sawada, 1961 by sharing the laterally expanded postgenae and rounded pronotal lateral margins. Apart from the clearly different aedeagal form, the two species can be separated by the much smaller body size, the transverse antennomeres X, and the elongate antennomeres IX <!--PageBreak-->being angularly expanded at anteromedial margin in <italic><tp:taxon-name>Labomimus dabashanus</tp:taxon-name></italic>. <italic><tp:taxon-name>Labomimus shibatai</tp:taxon-name></italic> is much larger in size (3.5–3.8 mm), has elongate antennomeres X and enlarged and unmodified antennomeres IX.
                    </p></tp:treatment-sec><tp:treatment-sec sec-type="Distribution"><title>Distribution.</title><p>Central China: Hubei; Norwest China: Shaanxi.</p></tp:treatment-sec><tp:treatment-sec sec-type="Biology"><title>Biology.</title><p>Individuals were sifted from leaf litter and moss in deciduous forests.</p></tp:treatment-sec><tp:treatment-sec sec-type="Etymology"><title>Etymology.</title><p>Named after the type locality ‘Dabashan Mountain’.<!--PageBreak--></p><fig id="F3" position="float" orientation="portrait"><label>Figure 3.</label><caption><p>Diagnostic features of <italic><tp:taxon-name>Labomimus dabashanus</tp:taxon-name></italic>. <bold>A</bold> antenna <bold>B</bold> pronotum <bold>C</bold> median meteventral process, in lateral view <bold>D</bold> protrochanter and profemur <bold>E</bold> apical portion of protibia <bold>F</bold> mesotrochanter and mesofemur <bold>G</bold> metatrochanter and metafemur <bold>H</bold> metacoxa <bold>I</bold> sternite IX <bold>J</bold> aedeagus, in dorsal view <bold>K</bold> same, in lateral view <bold>L</bold> same, in ventral view. Scales (mm): <bold>A, B, D, F, G</bold> = 0.3; <bold>C, J, K, L</bold> = 0.2; <bold>I</bold> = 0.1; <bold>E, H</bold> = 0.05.</p></caption><graphic xmlns:xlink="http://www.w3.org/1999/xlink" xlink:href="ZooKeys-251-083-g003.jpg" position="float" orientation="portrait" xlink:type="simple"/></fig></tp:treatment-sec><tp:treatment-sec><!--Section generated to contain objects referenced in tp:taxon-treatment.--><fig id="F1" position="float" orientation="portrait"><label>Figure 1.</label><caption><p>Male habitus of <italic><tp:taxon-name>Labomimus</tp:taxon-name></italic> spp. <bold>A</bold> <italic><tp:taxon-name>Labomimus cognatus</tp:taxon-name></italic> <bold>B</bold> <italic><tp:taxon-name>Labomimus dabashanus</tp:taxon-name></italic> <bold>C</bold> <italic><tp:taxon-name>Labomimus mirus</tp:taxon-name></italic> <bold>D</bold> <italic><tp:taxon-name>Labomimus paratorus</tp:taxon-name></italic>. Scales: 1.0 mm.</p></caption><graphic xmlns:xlink="http://www.w3.org/1999/xlink" xlink:href="ZooKeys-251-083-g001.jpg" position="float" orientation="portrait" xlink:type="simple"/></fig></tp:treatment-sec></tp:taxon-treatment>
