# Supplementary material for: Notes on Michael Schülke’s pselaphine collections from China. – Tyrini. I. genera Labomimus Sharp, Linan Hlaváč and Pselaphodes Westwood (Coleoptera, Staphylinidae, Pselaphinae)
Source: Zookeys. 2012 Dec 18;(251):83–118. doi: 10.3897/zookeys.251.4099 (PMC3536326; doi:10.3897/zookeys.251.4099)
Supplement: XML Treatment for Labomimus mirus [file zookeys.251.4099-treatment3.xml]

<!DOCTYPE tp:taxon-treatment
  PUBLIC "-//TaxonX//DTD Taxonomic Treatment Publishing DTD v0 20100105//EN" "tax-treatment-NSO.dtd">
<tp:taxon-treatment xmlns:tp="http://www.plazi.org/taxpub"><tp:treatment-meta><mixed-citation publication-type="journal"><person-group><name><surname>Yin</surname><given-names>Zi-Wei</given-names></name><name><surname>Li</surname><given-names>Li-Zhen</given-names></name></person-group><article-title>Notes on Michael Schülke’s pselaphine collections from China. – Tyrini. I. genera 
                    <italic>Labomimus</italic> Sharp, 
                    <italic>Linan</italic> Hlaváč and 
                    <italic>Pselaphodes</italic> Westwood (Coleoptera, Staphylinidae, Pselaphinae)
                </article-title><source>Zookeys</source><day>18</day><month>12</month><year>2012</year><volume>2012</volume><issue>251</issue><fpage>83</fpage><lpage>118</lpage><pub-id pub-id-type="doi">10.3897/zookeys.251.4099</pub-id></mixed-citation></tp:treatment-meta><tp:nomenclature><tp:taxon-name>
                        <tp:taxon-name-part taxon-name-part-type="genus">Labomimus</tp:taxon-name-part>
                        <tp:taxon-name-part taxon-name-part-type="species">mirus</tp:taxon-name-part>
                    <object-id xmlns:xlink="http://www.w3.org/1999/xlink" xlink:type="simple">urn:lsid:zoobank.org:act:B118D9BC-BFCD-4DFF-B508-39BB3AEEFFC7</object-id>
								<object-id xmlns:xlink="http://www.w3.org/1999/xlink" xlink:type="simple">http://species-id.net/wiki/Labomimus_mirus</object-id>
								</tp:taxon-name><tp:taxon-authority>Yin &amp; Li</tp:taxon-authority><tp:taxon-status xmlns:xlink="http://www.w3.org/1999/xlink" xlink:type="simple">sp. n.</tp:taxon-status><xref ref-type="fig" rid="F1">Figs 1C</xref><xref ref-type="fig" rid="F4">4</xref></tp:nomenclature><tp:treatment-sec sec-type="Type material"><title>Type material</title><p>(6 ♂♂, 1 ♀)<bold>.</bold> Holotype: ♂, labeled ‘CHINA (N-Yunnan) Dali Bai Nat. / Aut. Pref., Diancang Shan, 3 km / W Dali old town, pine forest at / “cloud road”, night upper chair- / list station, <named-content xmlns:xlink="http://www.w3.org/1999/xlink" content-type="dwc:verbatimCoordinates" xlink:type="simple">24°41.1"N, 100°06.8'E</named-content> / 2650-2750 m (needle/leaf litter) / 1.IX.2003 Wrase [19C] // Sammlung / M. Schülke / Berlin // M. SCHÜLKE Coll. / <tp:taxon-name>Staphylinidae</tp:taxon-name>, <tp:taxon-name>Pselaphinae</tp:taxon-name> / <italic><tp:taxon-name>Labomimus</tp:taxon-name></italic> sp. 6 / S. Nomura det., 2005’ (cSch). Paratypes: 1 ♂, same label data, except with additional label as ‘[C03-19A] pine needles, moss / (dry) in ditches, mushrooms, / 30.VIII.2003, leg. M. Schülke’ (SNUC); 4 ♂♂, labeled ‘CHINA: Yunnan [CH07-09], / Dali Bai Auton. Pref., Diancang Shan 45 / km NW Dali, 2730 m, <named-content xmlns:xlink="http://www.w3.org/1999/xlink" content-type="dwc:verbatimCoordinates" xlink:type="simple">26°01'20"N, 99°53'17"E</named-content>, creek valley, pines, ferns, / sifted, 29.V.2007, M. Schülke’ (cSch, SNUC); 1 ♀, same label data, except ‘<named-content xmlns:xlink="http://www.w3.org/1999/xlink" content-type="dwc:verbatimCoordinates" xlink:type="simple">25°41'09"N, 100°06'32"E</named-content>, 3000- / 3200 m, cleft in mixed forest, litter, / debirs sifted, 27.V.2007, M. Schülke’(cSch).
                    </p></tp:treatment-sec><tp:treatment-sec sec-type="Diagnosis"><title>Diagnosis.</title><p>Reddish brown; length 3.36–3.75; postgenae rounded; antennomeres IX–XI enlarged, IX–X modified in the male; pronotum with lateral margins moderately angulate laterally; with short sharp metaventral processes; metacoxae simple; aedeagus with median lobe nearly symmetric.</p></tp:treatment-sec><tp:treatment-sec sec-type="Description"><title>Description.</title><p>Male (<xref ref-type="fig" rid="F1">Fig. 1C</xref>). Length 3.41–3.75. Head slightly longer than wide, HL 0.71–0.72, HW 0.65–0.68; eyes each composed of about 45 facets. Antennal clubs as in <xref ref-type="fig" rid="F4">Fig. 4A</xref>. Pronotum (<xref ref-type="fig" rid="F4">Fig. 4B</xref>) about as long as wide, PL 0.70–0.73, PW 0.65–0.71, with roundly angulate lateral margins. Elytra wider than long, EL 0.87–0.93, EW 1.38–1.40. Metaventral processes short, narrowed from base toward apex (<xref ref-type="fig" rid="F4">Fig. 4C</xref>). Protrochanters with small ventral spine, profemora with large thick ventral spine (<xref ref-type="fig" rid="F4">Fig. 4D</xref>); mesotrochanters (<xref ref-type="fig" rid="F4">Fig. 4E</xref>) with small spine at ventral margin, mesotibiae (<xref ref-type="fig" rid="F4">Fig. 4F</xref>) with short blunt apical tubercle; metatrochanters and metafemora (<xref ref-type="fig" rid="F4">Fig. 4G</xref>) simple. Abdomen broad at base and narrowed apically, AL 1.13–1.37, AW 1.35–1.43. Sternite IX as in <xref ref-type="fig" rid="F4">Fig. 4H</xref>. Aedeagus length 0.67, with broad median lobe elongate nearly symmetric (<xref ref-type="fig" rid="F3">Figs 3I–K</xref>).
                    </p><p>Female. Similar to male in general; BL 3.36, HL 0.71, HW 0.64, PL 0.66, PW 0.64, EL 0.74, EW 1.21, AL 1.25, 1.43. Eyes each composed of about 35 facets. Antennae lacking modification; metaventral processes absent.</p></tp:treatment-sec><tp:treatment-sec sec-type="Comparative notes"><title>Comparative notes.</title><p>The postgenae of the head being rounded and not laterally expanded quickly separates this species from <italic><tp:taxon-name>Labomimus sichuanicus</tp:taxon-name></italic> Hlaváč, <italic><tp:taxon-name>Labomimus schuelkei</tp:taxon-name></italic> sp. n. described below, <italic><tp:taxon-name>Labomimus dabashanus</tp:taxon-name></italic> and <italic><tp:taxon-name>Labomimus shibatai</tp:taxon-name></italic>. From the rest of the members of the genus, <italic><tp:taxon-name>Labomimus mirus</tp:taxon-name></italic> can be readily recognized by its characteristic antennal modification and aedeagus.
                    </p></tp:treatment-sec><tp:treatment-sec sec-type="Distribution"><title>Distribution.</title><p>Southwest China: Yunnan.</p></tp:treatment-sec><tp:treatment-sec sec-type="Biology"><title>Biology.</title><p>Species were sifted from various kinds of leaf litter and moss in mixed forests.</p></tp:treatment-sec><tp:treatment-sec sec-type="Etymology"><title>Etymology.</title><p>Tha Latin word ‘<italic>mirus</italic>’ means ‘extraodinary, remarkable’, referring to the unique antennal modification and aedeagal form of this species.
                    </p><fig id="F4" position="float" orientation="portrait"><caption><p><bold>Figure 4.</bold> Diagnostic features of <italic><tp:taxon-name>Labomimus mirus</tp:taxon-name></italic>. <bold>A</bold> antenna <bold>B</bold> pronotum <bold>C</bold> median meteventral process, in lateral view <bold>D</bold> protrochanter and profemur <bold>E</bold> mesotrochanter and mesofemur <bold>F</bold> apical portion of mesotibia <bold>G</bold> metatrochanter and metafemur <bold>H</bold> sternite IX <bold>I</bold> aedeagus, in dorsal view <bold>J</bold> same, in lateral view <bold>K</bold> same, in ventral view. Scales (mm): <bold>A, B, D, E, G</bold> = 0.3; <bold>C, I, J, K</bold> = 0.2; <bold>H</bold> = 0.1; <bold>F</bold> = 0.05.</p></caption><graphic xmlns:xlink="http://www.w3.org/1999/xlink" xlink:href="ZooKeys-251-083-g004.jpg" position="float" orientation="portrait" xlink:type="simple"/></fig></tp:treatment-sec><tp:treatment-sec><!--Section generated to contain objects referenced in tp:taxon-treatment.--><fig id="F1" position="float" orientation="portrait"><label>Figure 1.</label><caption><p>Male habitus of <italic><tp:taxon-name>Labomimus</tp:taxon-name></italic> spp. <bold>A</bold> <italic><tp:taxon-name>Labomimus cognatus</tp:taxon-name></italic> <bold>B</bold> <italic><tp:taxon-name>Labomimus dabashanus</tp:taxon-name></italic> <bold>C</bold> <italic><tp:taxon-name>Labomimus mirus</tp:taxon-name></italic> <bold>D</bold> <italic><tp:taxon-name>Labomimus paratorus</tp:taxon-name></italic>. Scales: 1.0 mm.</p></caption><graphic xmlns:xlink="http://www.w3.org/1999/xlink" xlink:href="ZooKeys-251-083-g001.jpg" position="float" orientation="portrait" xlink:type="simple"/></fig><fig id="F3" position="float" orientation="portrait"><label>Figure 3.</label><caption><p>Diagnostic features of <italic><tp:taxon-name>Labomimus dabashanus</tp:taxon-name></italic>. <bold>A</bold> antenna <bold>B</bold> pronotum <bold>C</bold> median meteventral process, in lateral view <bold>D</bold> protrochanter and profemur <bold>E</bold> apical portion of protibia <bold>F</bold> mesotrochanter and mesofemur <bold>G</bold> metatrochanter and metafemur <bold>H</bold> metacoxa <bold>I</bold> sternite IX <bold>J</bold> aedeagus, in dorsal view <bold>K</bold> same, in lateral view <bold>L</bold> same, in ventral view. Scales (mm): <bold>A, B, D, F, G</bold> = 0.3; <bold>C, J, K, L</bold> = 0.2; <bold>I</bold> = 0.1; <bold>E, H</bold> = 0.05.</p></caption><graphic xmlns:xlink="http://www.w3.org/1999/xlink" xlink:href="ZooKeys-251-083-g003.jpg" position="float" orientation="portrait" xlink:type="simple"/></fig></tp:treatment-sec></tp:taxon-treatment>
