# Supplementary material for: Notes on Michael Schülke’s pselaphine collections from China. – Tyrini. I. genera Labomimus Sharp, Linan Hlaváč and Pselaphodes Westwood (Coleoptera, Staphylinidae, Pselaphinae)
Source: Zookeys. 2012 Dec 18;(251):83–118. doi: 10.3897/zookeys.251.4099 (PMC3536326; doi:10.3897/zookeys.251.4099)
Supplement: XML Treatment for Labomimus paratorus [file zookeys.251.4099-treatment4.xml]

<!DOCTYPE tp:taxon-treatment
  PUBLIC "-//TaxonX//DTD Taxonomic Treatment Publishing DTD v0 20100105//EN" "tax-treatment-NSO.dtd">
<tp:taxon-treatment xmlns:tp="http://www.plazi.org/taxpub"><tp:treatment-meta><mixed-citation publication-type="journal"><person-group><name><surname>Yin</surname><given-names>Zi-Wei</given-names></name><name><surname>Li</surname><given-names>Li-Zhen</given-names></name></person-group><article-title>Notes on Michael Schülke’s pselaphine collections from China. – Tyrini. I. genera 
                    <italic>Labomimus</italic> Sharp, 
                    <italic>Linan</italic> Hlaváč and 
                    <italic>Pselaphodes</italic> Westwood (Coleoptera, Staphylinidae, Pselaphinae)
                </article-title><source>Zookeys</source><day>18</day><month>12</month><year>2012</year><volume>2012</volume><issue>251</issue><fpage>83</fpage><lpage>118</lpage><pub-id pub-id-type="doi">10.3897/zookeys.251.4099</pub-id></mixed-citation></tp:treatment-meta><tp:nomenclature><tp:taxon-name>
                        <tp:taxon-name-part taxon-name-part-type="genus">Labomimus</tp:taxon-name-part>
                        <tp:taxon-name-part taxon-name-part-type="species">paratorus</tp:taxon-name-part>
                    <object-id xmlns:xlink="http://www.w3.org/1999/xlink" xlink:type="simple">urn:lsid:zoobank.org:act:AE6BCF63-0112-4CAE-9D52-FBFE72490A1B</object-id>
								<object-id xmlns:xlink="http://www.w3.org/1999/xlink" xlink:type="simple">http://species-id.net/wiki/Labomimus_paratorus</object-id>
								</tp:taxon-name><tp:taxon-authority>Yin &amp; Li</tp:taxon-authority><tp:taxon-status xmlns:xlink="http://www.w3.org/1999/xlink" xlink:type="simple">sp. n.</tp:taxon-status><xref ref-type="fig" rid="F1">Figs 1D</xref><xref ref-type="fig" rid="F5">5</xref></tp:nomenclature><tp:treatment-sec sec-type="Type material"><title>Type material</title><p>(3 ♂♂)<bold>.</bold> Holotype: ♂, labeled ‘China: Shaanxi, Qin Ling Shan / 108.47E, 33.51N, Mountain W / pass at Autoroute km 70, 47 km / 2500-2600 m, sifted / 26.-27.08.1995, leg. M. Schülke // Sammlung / M. Schülke / Berlin // M. SCHÜLKE Coll. / <tp:taxon-name>Staphylinidae</tp:taxon-name>, <tp:taxon-name>Pselaphinae</tp:taxon-name> / <italic><tp:taxon-name>Labomimus</tp:taxon-name></italic> sp. 5 / S. Nomura det., 2005’ (cSch). Paratypes: 1 ♂, same label data as holotype, with additional identification label ‘<italic><tp:taxon-name>Labomimus</tp:taxon-name></italic> Sharp sp. / det. Brachat 2. 99’ (SNUC); 1 ♂, labeled ‘CHINA (S-Shaanxi)<!--PageBreak--> Qingling Shan / mount. range W pass on rd. Xi’an / - Shagoujie, 45 km SSE Xi’an, / <named-content xmlns:xlink="http://www.w3.org/1999/xlink" content-type="dwc:verbatimCoordinates" xlink:type="simple">33°52'N, 108°46'E</named-content>, 2675 m / (N-slope, <italic><tp:taxon-name>Abies</tp:taxon-name></italic>, <italic><tp:taxon-name>Betula</tp:taxon-name></italic>, <italic><tp:taxon-name>Larix</tp:taxon-name></italic>, / subalp. meadows, along road) / 25.VII.2001 Wrase [20] // Sammlung / M. Schülke / Berlin // M. SCHÜLKE Coll. / <tp:taxon-name>Staphylinidae</tp:taxon-name>, <tp:taxon-name>Pselaphinae</tp:taxon-name> / <italic><tp:taxon-name>Labomimus</tp:taxon-name></italic> sp. 14 / S. Nomura det., 2005’ (cSch).
                    </p></tp:treatment-sec><tp:treatment-sec sec-type="Diagnosis"><title>Diagnosis.</title><p>Reddish brown; length 3.55–3.87; postgenae rounded; antennomeres IX–XI enlarged, IX modified in the male; pronotum with lateral margins slightly angularly expanded laterally; metaventral processes roundly broadened apically; metacoxae simple; aedeagus with asymmetric median lobe.</p></tp:treatment-sec><tp:treatment-sec sec-type="Description"><title>Description.</title><p>Male (<xref ref-type="fig" rid="F1">Fig. 1D</xref>). Length 3.55–3.87. Head longer than wide, HL 0.74–0.76, HW 0.66–0.69; eyes each composed of about 40 facets. Antennal clubs as in <xref ref-type="fig" rid="F5">Fig. 5A</xref>. Pronotum (<xref ref-type="fig" rid="F5">Fig. 5B</xref>) about as long as wide, PL 0.68–0.70, PW 0.69–0.71, with lateral margins slightly angularly expanded. Elytra wider than long, EL 0.92–0.93, EW 1.25–1.28. Metaventral processes moderately elongate, apically roundly enlarged (<xref ref-type="fig" rid="F5">Fig. 5C</xref>). Procoxae with short thick ventral spine, protrochanters with small ventral spine, profemora with large blunt spine at ventral margin (<xref ref-type="fig" rid="F5">Fig. 5D</xref>), protibiae (<xref ref-type="fig" rid="F5">Fig. 5E</xref>) with small apical tubercle; mesotrochanters (<xref ref-type="fig" rid="F5">Fig. 5F</xref>) with small spine at ventral margin, mesotibiae (<xref ref-type="fig" rid="F5">Fig. 5G</xref>) with short truncate apical tubercle; metatrochanters and metafemora (<xref ref-type="fig" rid="F5">Fig. 5H</xref>) simple. Abdomen broad at base and narrowed apically, AL 1.21–1.48, AW 1.40–1.43. Sternite IX as in <xref ref-type="fig" rid="F5">Fig. 5I</xref>. Aedeagus length 0.81, median lobe elongate, asymmetric (<xref ref-type="fig" rid="F5">Figs 5J–L</xref>).
                    </p><p><bold>Female.</bold> Unknown.
                    </p></tp:treatment-sec><tp:treatment-sec sec-type="Comparative notes"><title>Comparative notes.</title><p>A reexamination of the holotype of <italic><tp:taxon-name>Pselaphodes torus</tp:taxon-name></italic> Yin, Li &amp; Zhao clearly showed the presence of a median metaventral fovea in that species, a character state that is shared by <italic><tp:taxon-name>Labomimus</tp:taxon-name></italic>, <italic><tp:taxon-name>Linan</tp:taxon-name></italic>,and <italic><tp:taxon-name>Indophodes</tp:taxon-name></italic> Hlaváč of the <italic><tp:taxon-name>Pselaphodes</tp:taxon-name></italic>-complex. Combined with the short tarsomeres II not extending to beneath the III, the distinct frontal and vertexal foveae, and the presence of a pronotal median antebasal fovea, <italic><tp:taxon-name>Pselaphodes torus</tp:taxon-name></italic> is here moved to <italic><tp:taxon-name>Labomimus</tp:taxon-name></italic>, comb. n. <italic><tp:taxon-name>Labomimus paratorus</tp:taxon-name></italic> is placed closest to <italic><tp:taxon-name>Labomimus torus</tp:taxon-name></italic>, they share a similar general appearance, the placement of spines on the legs, and even similar aedeagal form. The two species can be separated only by reddish-brown body coloration and the short apical projections of pro- and mesotibiae in <italic><tp:taxon-name>Labomimus paratorus</tp:taxon-name></italic>, in contrast <italic><tp:taxon-name>Labomimus torus</tp:taxon-name></italic> has black body coloration and much longer apical projections of the first two pairs of tibiae.
                    </p></tp:treatment-sec><tp:treatment-sec sec-type="Distribution"><title>Distribution.</title><p>Norwest China: Shaanxi.</p></tp:treatment-sec><tp:treatment-sec sec-type="Biology"><title>Biology.</title><p>Individuals were sifted from leaf litter of mixed forests.</p></tp:treatment-sec><tp:treatment-sec sec-type="Etymology"><title>Etymology.</title><p>The species name indicates a close relationship to <italic><tp:taxon-name>Labomimus torus</tp:taxon-name></italic>.
                    </p><fig id="F5" position="float" orientation="portrait"><label>Figure 5.</label><caption><p>Diagnostic features of <italic><tp:taxon-name>Labomimus paratorus</tp:taxon-name></italic>. <bold>A</bold> antenna <bold>B</bold> pronotum <bold>C</bold> median meteventral process, in lateral view <bold>D</bold> procoxa, protrochanter and profemur <bold>E</bold> apical portion of protibia <bold>F</bold> mesotrochanter and mesofemur <bold>G</bold> apical portion of mesotibia <bold>H</bold> metatrochanter and metafemur <bold>I</bold> sternite IX <bold>J</bold> aedeagus, in dorsal view <bold>K</bold> same, in lateral view <bold>L</bold> same, in ventral view. Scales (mm): <bold>A, B, D, F, H</bold> = 0.3; <bold>C, J, K, L</bold> = 0.2; <bold>I</bold> = 0.1; <bold>E, G</bold> = 0.05.</p></caption><graphic xmlns:xlink="http://www.w3.org/1999/xlink" xlink:href="ZooKeys-251-083-g005.jpg" position="float" orientation="portrait" xlink:type="simple"/></fig></tp:treatment-sec><tp:treatment-sec><!--Section generated to contain objects referenced in tp:taxon-treatment.--><fig id="F1" position="float" orientation="portrait"><label>Figure 1.</label><caption><p>Male habitus of <italic><tp:taxon-name>Labomimus</tp:taxon-name></italic> spp. <bold>A</bold> <italic><tp:taxon-name>Labomimus cognatus</tp:taxon-name></italic> <bold>B</bold> <italic><tp:taxon-name>Labomimus dabashanus</tp:taxon-name></italic> <bold>C</bold> <italic><tp:taxon-name>Labomimus mirus</tp:taxon-name></italic> <bold>D</bold> <italic><tp:taxon-name>Labomimus paratorus</tp:taxon-name></italic>. Scales: 1.0 mm.</p></caption><graphic xmlns:xlink="http://www.w3.org/1999/xlink" xlink:href="ZooKeys-251-083-g001.jpg" position="float" orientation="portrait" xlink:type="simple"/></fig></tp:treatment-sec></tp:taxon-treatment>
