# Supplementary material for: Notes on Michael Schülke’s pselaphine collections from China. – Tyrini. I. genera Labomimus Sharp, Linan Hlaváč and Pselaphodes Westwood (Coleoptera, Staphylinidae, Pselaphinae)
Source: Zookeys. 2012 Dec 18;(251):83–118. doi: 10.3897/zookeys.251.4099 (PMC3536326; doi:10.3897/zookeys.251.4099)
Supplement: XML Treatment for Labomimus sarculus [file zookeys.251.4099-treatment5.xml]

<!DOCTYPE tp:taxon-treatment
  PUBLIC "-//TaxonX//DTD Taxonomic Treatment Publishing DTD v0 20100105//EN" "tax-treatment-NSO.dtd">
<tp:taxon-treatment xmlns:tp="http://www.plazi.org/taxpub"><tp:treatment-meta><mixed-citation publication-type="journal"><person-group><name><surname>Yin</surname><given-names>Zi-Wei</given-names></name><name><surname>Li</surname><given-names>Li-Zhen</given-names></name></person-group><article-title>Notes on Michael Schülke’s pselaphine collections from China. – Tyrini. I. genera 
                    <italic>Labomimus</italic> Sharp, 
                    <italic>Linan</italic> Hlaváč and 
                    <italic>Pselaphodes</italic> Westwood (Coleoptera, Staphylinidae, Pselaphinae)
                </article-title><source>Zookeys</source><day>18</day><month>12</month><year>2012</year><volume>2012</volume><issue>251</issue><fpage>83</fpage><lpage>118</lpage><pub-id pub-id-type="doi">10.3897/zookeys.251.4099</pub-id></mixed-citation></tp:treatment-meta><tp:nomenclature><tp:taxon-name>
                        <tp:taxon-name-part taxon-name-part-type="genus">Labomimus</tp:taxon-name-part>
                        <tp:taxon-name-part taxon-name-part-type="species">sarculus</tp:taxon-name-part>
                    <object-id xmlns:xlink="http://www.w3.org/1999/xlink" xlink:type="simple">urn:lsid:zoobank.org:act:88F4D2D6-C9B6-4B74-9CC4-472673FC4EBE</object-id>
								<object-id xmlns:xlink="http://www.w3.org/1999/xlink" xlink:type="simple">http://species-id.net/wiki/Labomimus_sarculus</object-id>
								</tp:taxon-name><tp:taxon-authority>Yin &amp; Li</tp:taxon-authority><tp:taxon-status xmlns:xlink="http://www.w3.org/1999/xlink" xlink:type="simple">sp. n.</tp:taxon-status><xref ref-type="fig" rid="F6">Figs 6A</xref><xref ref-type="fig" rid="F7">7</xref></tp:nomenclature><tp:treatment-sec sec-type="Type material"><title>Type material</title><p>(2 ♂♂)<bold>.</bold> Holotype: ♂, labeled ‘CHINA: Yunnan, Baoshan Pref., Gao- / ligong Shan, 32 km SE Tengchong,/ 2150-2250 m, <named-content xmlns:xlink="http://www.w3.org/1999/xlink" content-type="dwc:verbatimCoordinates" xlink:type="simple">24°51-53'N, 98°45'E</named-content>, / devast. prim. and second. forest litter, / dead wood, mushrooms sifted, 26.VIII. / 2009, leg. M. Schülke [CH09-08/09]’ (cSch). Paratype: 1 ♂, same label data as holotype (cSch).
                    </p></tp:treatment-sec><tp:treatment-sec sec-type="Diagnosis"><title>Diagnosis.</title><p>Reddish brown; length 2.89–3.02; postgenae nearly rounded; antennomeres IX–XI enlarged, IX–X modified in the male; pronotum with lateral margins slightly angularly expanded laterally; metaventral processes short and sharp; metacoxae with large hook-like ventral protuberance; aedeagus with symmetric median lobe.</p></tp:treatment-sec><tp:treatment-sec sec-type="Description"><title>Description.</title><p>Male (<xref ref-type="fig" rid="F6">Fig. 6A</xref>). Length 2.89–3.02. Head longer than wide, HL 0.70–0.71, HW 0.66–0.69; eyes each composed of about 25 facets. Antennal clubs as in Fig.<!--PageBreak--><!--PageBreak--> 7A. Pronotum (<xref ref-type="fig" rid="F7">Fig. 7B</xref>) slightly longer than wide, PL 0.68–0.70, PW 0.64–0.65, with lateral margins slightly angularly expanded. Elytra wider than long, EL 0.75–0.76, EW 1.18–1.19. Metaventral processes short, narrowed apically with pointed apices (<xref ref-type="fig" rid="F7">Fig. 7C</xref>). Protrochanters with small ventral spine, profemora with large sharp spine at ventral margin (<xref ref-type="fig" rid="F7">Fig. 7D</xref>), protibiae (<xref ref-type="fig" rid="F7">Fig. 7E</xref>) with distinct preapical apur; mesotrochanters (<xref ref-type="fig" rid="F7">Fig. 7F</xref>) with indistinct tiny spine at ventral margin; metacoxae (<xref ref-type="fig" rid="F7">Fig. 7G</xref>) with big hook-like protuberance at ventral margin, metatrochanters and metafemora simple. Abdomen broad at base and narrowed apically, AL 0.76–0.85, AW 1.23–1.26. Sternite IX as in <xref ref-type="fig" rid="F7">Fig. 7H</xref>. Aedeagus length 0.60, median lobe symmetric, narrowed from base toward apex (<xref ref-type="fig" rid="F7">Figs 7I–K</xref>).
                    </p><p><bold>Female.</bold> Unknown.
                    </p></tp:treatment-sec><tp:treatment-sec sec-type="Comparative notes"><title>Comparative notes.</title><p>This species is placed near <italic><tp:taxon-name>Labomimus cognatus</tp:taxon-name></italic> and <italic><tp:taxon-name>Labomimus vespertilio</tp:taxon-name></italic> described below by sharing a similar habitus, the short median metaventral process and the protuberant metacoxae. <italic><tp:taxon-name>Labomimus sarculus</tp:taxon-name></italic> can be readily separated from both species by the unique modified antennomeres IX, longer apical spur of protibiae and the aedeagus has the median lobe medially straight at the apex, not concave.
                    </p></tp:treatment-sec><tp:treatment-sec sec-type="Distribution"><title>Distribution.</title><p>Southwest China: Yunnan.</p></tp:treatment-sec><tp:treatment-sec sec-type="Biology"><title>Biology.</title><p>Individuals were sifted from leaf litter and mixed deadwood and mushrooms in a devastated primary and secondary forest.</p></tp:treatment-sec><tp:treatment-sec sec-type="Etymology"><title>Etymology.</title><p>The Latin word ‘<italic>sarculus</italic>’ means ‘a hoe’, referring to the uniquely modified antennomeres IX.
                    </p><fig id="F6" position="float" orientation="portrait"><label>Figure 6.</label><caption><p>Male habitus of <italic><tp:taxon-name>Labomimus</tp:taxon-name></italic> and <italic><tp:taxon-name>Linan</tp:taxon-name></italic> spp. <bold>A</bold> <italic><tp:taxon-name>Labomimus sarculus</tp:taxon-name></italic> <bold>B</bold> <italic><tp:taxon-name>Labomimus schuelkei</tp:taxon-name></italic> <bold>C</bold> <italic><tp:taxon-name>Labomimus vespertilio</tp:taxon-name></italic> <bold>D</bold> <italic><tp:taxon-name>Linan tendothorax</tp:taxon-name></italic>. Scales: 1.0 mm.</p></caption><graphic xmlns:xlink="http://www.w3.org/1999/xlink" xlink:href="ZooKeys-251-083-g006.jpg" position="float" orientation="portrait" xlink:type="simple"/></fig><fig id="F7" position="float" orientation="portrait"><label>Figure 7.</label><caption><p>Diagnostic features of <italic><tp:taxon-name>Labomimus sarculus</tp:taxon-name></italic>. <bold>A</bold> antenna <bold>B</bold> pronotum <bold>C</bold> median meteventral process, in lateral view <bold>D</bold> protrochanter and profemur <bold>E</bold> apical portion of protibia <bold>F</bold> mesotrochanter and mesofemur <bold>G</bold> metacoxa, metatrochanter and metafemur <bold>H</bold> sternite IX <bold>I</bold> aedeagus, in dorsal view <bold>J</bold> same, in lateral view <bold>K</bold> same, in ventral view. Scales (mm): <bold>A, B, D, F, G</bold> = 0.3; <bold>C, I, J, K</bold> = 0.2; <bold>H</bold> = 0.1; <bold>E</bold> = 0.05.</p></caption><graphic xmlns:xlink="http://www.w3.org/1999/xlink" xlink:href="ZooKeys-251-083-g007.jpg" position="float" orientation="portrait" xlink:type="simple"/></fig></tp:treatment-sec></tp:taxon-treatment>
