# Supplementary material for: Notes on Michael Schülke’s pselaphine collections from China. – Tyrini. I. genera Labomimus Sharp, Linan Hlaváč and Pselaphodes Westwood (Coleoptera, Staphylinidae, Pselaphinae)
Source: Zookeys. 2012 Dec 18;(251):83–118. doi: 10.3897/zookeys.251.4099 (PMC3536326; doi:10.3897/zookeys.251.4099)
Supplement: XML Treatment for Labomimus schuelkei [file zookeys.251.4099-treatment6.xml]

<!DOCTYPE tp:taxon-treatment
  PUBLIC "-//TaxonX//DTD Taxonomic Treatment Publishing DTD v0 20100105//EN" "tax-treatment-NSO.dtd">
<tp:taxon-treatment xmlns:tp="http://www.plazi.org/taxpub"><tp:treatment-meta><mixed-citation publication-type="journal"><person-group><name><surname>Yin</surname><given-names>Zi-Wei</given-names></name><name><surname>Li</surname><given-names>Li-Zhen</given-names></name></person-group><article-title>Notes on Michael Schülke’s pselaphine collections from China. – Tyrini. I. genera 
                    <italic>Labomimus</italic> Sharp, 
                    <italic>Linan</italic> Hlaváč and 
                    <italic>Pselaphodes</italic> Westwood (Coleoptera, Staphylinidae, Pselaphinae)
                </article-title><source>Zookeys</source><day>18</day><month>12</month><year>2012</year><volume>2012</volume><issue>251</issue><fpage>83</fpage><lpage>118</lpage><pub-id pub-id-type="doi">10.3897/zookeys.251.4099</pub-id></mixed-citation></tp:treatment-meta><tp:nomenclature><tp:taxon-name>
                        <tp:taxon-name-part taxon-name-part-type="genus">Labomimus</tp:taxon-name-part>
                        <tp:taxon-name-part taxon-name-part-type="species">schuelkei</tp:taxon-name-part>
                    <object-id xmlns:xlink="http://www.w3.org/1999/xlink" xlink:type="simple">urn:lsid:zoobank.org:act:1616C90A-14ED-4941-A128-5AFA6E28028E</object-id>
								<object-id xmlns:xlink="http://www.w3.org/1999/xlink" xlink:type="simple">http://species-id.net/wiki/Labomimus_schuelkei</object-id>
								</tp:taxon-name><tp:taxon-authority>Yin &amp; Li</tp:taxon-authority><tp:taxon-status xmlns:xlink="http://www.w3.org/1999/xlink" xlink:type="simple">sp. n.</tp:taxon-status><xref ref-type="fig" rid="F6">Figs 6B</xref><xref ref-type="fig" rid="F8">8</xref></tp:nomenclature><tp:treatment-sec sec-type="Type material"><title>Type material</title><p>(1 ♂)<bold>.</bold> Holotype: ♂, labeled ‘China: Shaanxi, Qin Ling Shan / 110.06E, 34.27N / Hua Shan Mt. N Valley, 1200- / 1400 m, 118 km E Xi’an, sifted / 18.-20.08.1995, leg. M. Schülke // <italic><tp:taxon-name>Eulasinus</tp:taxon-name></italic> Sharp sp. / det. Brachat 2. 99 // Sammlung / M. Schülke / Berlin // M. SCHÜLKE Coll. / <tp:taxon-name>Staphylinidae</tp:taxon-name>, <tp:taxon-name>Pselaphinae</tp:taxon-name> / <italic><tp:taxon-name>Labomimus</tp:taxon-name></italic> sp. 4 / S. Nomura det., 2005’ (cSch).
                    </p></tp:treatment-sec><tp:treatment-sec sec-type="Diagnosis"><title>Diagnosis.</title><p>Reddish brown; length 3.92; postgenae strongly expanded laterally; antennomeres IX–XI enlarged, IX–X modified in the male; pronotum with lateral margins nearly rounded; metaventral processes short; metacoxae simple; aedeagus with asymmetric median lobe.</p></tp:treatment-sec><tp:treatment-sec sec-type="Description"><title>Description.</title><p>Male (<xref ref-type="fig" rid="F6">Fig. 6B</xref>). Length 3.92. Head longer than wide, HL 0.89, HW 0.78; eyes each composed of about 20 facets. Antennal clubs as in <xref ref-type="fig" rid="F8">Fig. 8A</xref>. Pronotum (<xref ref-type="fig" rid="F8">Fig. 8B</xref>) slightly longer than wide, PL 0.76, PW 0.70, with lateral margins nearly rounded. Elytra wider than long, EL 0.89, EW 1.34. Metaventral processes short, apically narrowed (<xref ref-type="fig" rid="F8">Fig. 8C</xref>). Protrochanters with tiny ventral spine, profemora simple (<xref ref-type="fig" rid="F8">Fig. 8D</xref>); mesotrochanters (<xref ref-type="fig" rid="F8">Fig. 8E</xref>) with one big spine and one smaller spine at ventral margin; metacoxae with elongate protuberance (<xref ref-type="fig" rid="F8">Fig. 8F</xref>), metatrochanters and metafemora (<xref ref-type="fig" rid="F8">Fig. 8G</xref>) simple. Abdomen broad at base and narrowed apically, AL 1.38, AW 1.37. Sternite IX as in <xref ref-type="fig" rid="F8">Fig. 8H</xref>. Aedeagus length 0.62, asymmetric median lobe narrow (<xref ref-type="fig" rid="F8">Figs 8I–K</xref>).
                    </p><p><bold>Female.</bold> Unknown.
                    </p></tp:treatment-sec><tp:treatment-sec sec-type="Comparative notes"><title>Comparative notes.</title><p><italic><tp:taxon-name>Labomimus schuelkei</tp:taxon-name></italic> is placed close to <italic><tp:taxon-name>Labomimus sichuanicus</tp:taxon-name></italic> by sharing the postgenae being largely expanded laterally with a thickened posterior margin, and the strongly elongate antennomeres V–VIII. The two species can be readily separated by the large body size, the strongly modified antennomeres IX–X, and the aedeagus with the median lobe narrow dorsal-ventrally in <italic><tp:taxon-name>Labomimus schuelkei</tp:taxon-name></italic>, while <italic><tp:taxon-name>Labomimus sichuanicus</tp:taxon-name></italic> is<!--PageBreak--> much smaller (3.05–3.20 mm), has simple antennomeres IX–X, and has the aedeagus with a much broader median lobe (<xref ref-type="bibr" rid="B6">Hlaváč et al. 2000</xref>).
                    </p></tp:treatment-sec><tp:treatment-sec sec-type="Distribution"><title>Distribution.</title><p>Northwest China: Shaanxi.</p></tp:treatment-sec><tp:treatment-sec sec-type="Biology"><title>Biology.</title><p>Probably sifted from leaf litter in a forest.</p></tp:treatment-sec><tp:treatment-sec sec-type="Etymology"><title>Etymology.</title><p>Named after Michael Schülke, a well-known specialist in <tp:taxon-name>Staphylinidae</tp:taxon-name>, who kindly provided all the material used in this paper.
                    </p><fig id="F8" position="float" orientation="portrait"><label>Figure 8.</label><caption><p>Diagnostic features of <italic><tp:taxon-name>Labomimus schuelkei</tp:taxon-name></italic>. <bold>A</bold> antenna <bold>B</bold> pronotum <bold>C</bold> median meteventral process, in lateral view <bold>D</bold> protrochanter and profemur <bold>E</bold> mesotrochanter and mesofemur <bold>F</bold> metatrochanter and metafemur G metacoxa <bold>H</bold> sternite IX <bold>I</bold> aedeagus, in dorsal view <bold>J</bold> same, in lateral view <bold>K</bold> same, in ventral view. Scales (mm): <bold>A, B, D, E, F</bold> = 0.3; <bold>C, I, J,</bold> K = 0.2; <bold>H, G</bold> = 0.1.</p></caption><graphic xmlns:xlink="http://www.w3.org/1999/xlink" xlink:href="ZooKeys-251-083-g008.jpg" position="float" orientation="portrait" xlink:type="simple"/></fig></tp:treatment-sec><tp:treatment-sec><!--Section generated to contain objects referenced in tp:taxon-treatment.--><fig id="F6" position="float" orientation="portrait"><label>Figure 6.</label><caption><p>Male habitus of <italic><tp:taxon-name>Labomimus</tp:taxon-name></italic> and <italic><tp:taxon-name>Linan</tp:taxon-name></italic> spp. <bold>A</bold> <italic><tp:taxon-name>Labomimus sarculus</tp:taxon-name></italic> <bold>B</bold> <italic><tp:taxon-name>Labomimus schuelkei</tp:taxon-name></italic> <bold>C</bold> <italic><tp:taxon-name>Labomimus vespertilio</tp:taxon-name></italic> <bold>D</bold> <italic><tp:taxon-name>Linan tendothorax</tp:taxon-name></italic>. Scales: 1.0 mm.</p></caption><graphic xmlns:xlink="http://www.w3.org/1999/xlink" xlink:href="ZooKeys-251-083-g006.jpg" position="float" orientation="portrait" xlink:type="simple"/></fig></tp:treatment-sec><ref-list><ref id="B6"><mixed-citation xmlns:xlink="http://www.w3.org/1999/xlink" xlink:type="simple"><person-group><name name-style="western"><surname>Hlaváč</surname><given-names>P</given-names></name><name name-style="western"><surname>Nomura</surname><given-names>S</given-names></name><name name-style="western"><surname>Zhou</surname><given-names>HZ</given-names></name></person-group> (<year>2000</year>)<article-title> Two new species of the genus <italic>Labomimus</italic> from China (Coleoptera: Staphylinidae: Pselaphinae).</article-title><source>Species Diversity </source><volume>5</volume>: <fpage>149</fpage>-<lpage>153</lpage>.</mixed-citation></ref></ref-list></tp:taxon-treatment>
