# Supplementary material for: Notes on Michael Schülke’s pselaphine collections from China. – Tyrini. I. genera Labomimus Sharp, Linan Hlaváč and Pselaphodes Westwood (Coleoptera, Staphylinidae, Pselaphinae)
Source: Zookeys. 2012 Dec 18;(251):83–118. doi: 10.3897/zookeys.251.4099 (PMC3536326; doi:10.3897/zookeys.251.4099)
Supplement: XML Treatment for Labomimus vespertilio [file zookeys.251.4099-treatment7.xml]

<!DOCTYPE tp:taxon-treatment
  PUBLIC "-//TaxonX//DTD Taxonomic Treatment Publishing DTD v0 20100105//EN" "tax-treatment-NSO.dtd">
<tp:taxon-treatment xmlns:tp="http://www.plazi.org/taxpub"><tp:treatment-meta><mixed-citation publication-type="journal"><person-group><name><surname>Yin</surname><given-names>Zi-Wei</given-names></name><name><surname>Li</surname><given-names>Li-Zhen</given-names></name></person-group><article-title>Notes on Michael Schülke’s pselaphine collections from China. – Tyrini. I. genera 
                    <italic>Labomimus</italic> Sharp, 
                    <italic>Linan</italic> Hlaváč and 
                    <italic>Pselaphodes</italic> Westwood (Coleoptera, Staphylinidae, Pselaphinae)
                </article-title><source>Zookeys</source><day>18</day><month>12</month><year>2012</year><volume>2012</volume><issue>251</issue><fpage>83</fpage><lpage>118</lpage><pub-id pub-id-type="doi">10.3897/zookeys.251.4099</pub-id></mixed-citation></tp:treatment-meta><tp:nomenclature><tp:taxon-name>
                        <tp:taxon-name-part taxon-name-part-type="genus">Labomimus</tp:taxon-name-part>
                        <tp:taxon-name-part taxon-name-part-type="species">vespertilio</tp:taxon-name-part>
                    <object-id xmlns:xlink="http://www.w3.org/1999/xlink" xlink:type="simple">urn:lsid:zoobank.org:act:16AA692E-CA85-4705-A6A7-FB71A99A0C06</object-id>
								<object-id xmlns:xlink="http://www.w3.org/1999/xlink" xlink:type="simple">http://species-id.net/wiki/Labomimus_vespertilio</object-id>
								</tp:taxon-name><tp:taxon-authority>Yin &amp; Li</tp:taxon-authority><tp:taxon-status xmlns:xlink="http://www.w3.org/1999/xlink" xlink:type="simple">sp. n.</tp:taxon-status><xref ref-type="fig" rid="F6">Figs 6C</xref><xref ref-type="fig" rid="F9">9</xref></tp:nomenclature><tp:treatment-sec sec-type="Type material"><title>Type material</title><p>(2 ♂♂, 5 ♀♀)<bold>.</bold> Holotype: ♂, labeled ‘CHINA: Yunnan, Dali Bai Aut. Pref., / mount. range E Weishan, 12 km NE / Weishan, <named-content xmlns:xlink="http://www.w3.org/1999/xlink" content-type="dwc:verbatimCoordinates" xlink:type="simple">25°17'02-15"N, 100°22' / 22-30"E</named-content>, 2630-2660 m, scrub with / pines and bamboo, litter sifted, 15.IX. / 2009. leg. M. Schülke [CH09-54]’ (cSch). Paratypes: 1 ♂, 5 ♀♀, same label data as holotype (cSch, SNUC).
                    </p></tp:treatment-sec><tp:treatment-sec sec-type="Diagnosis"><title>Diagnosis.</title><p>Reddish brown; length 3.34–3.52; postgenae nearly rounded; antennomeres IX–XI enlarged, VIII–X modified in the male; pronotum with lateral margins moderately angularly expanded laterally; with short blunt metaventral processes; metacoxae spinose; aedeagus with symmetric median lobe.</p></tp:treatment-sec><tp:treatment-sec sec-type="Description"><title>Description.</title><p>Male (<xref ref-type="fig" rid="F6">Fig. 6C</xref>). Length 3.34–3.52. Head longer than wide, HL 0.70–0.75, HW 0.63–0.65; eyes each composed of about 30 facets. Antennal clubs as in <xref ref-type="fig" rid="F9">Fig. 9A</xref>. Pronotum (<xref ref-type="fig" rid="F9">Fig. 9B</xref>) slightly longer than wide, PL 0.71–0.74, PW 0.65–0.70, with lateral margins moderately angularly expanded laterally. Elytra wider than long, EL 0.75–0.81, EW 1.23–1.28. Short metaventral processes with rounded apices (<xref ref-type="fig" rid="F9">Fig. 9C</xref>). Protrochanters with small ventral spine, profemora with large ventral spine (<xref ref-type="fig" rid="F9">Fig. 9D</xref>), protibiae with distinct apical tubercle (<xref ref-type="fig" rid="F9">Fig. 9E</xref>); mesotrochanters (<xref ref-type="fig" rid="F9">Fig. 9F</xref>) with tiny spine at ventral margin; metacoxae (<xref ref-type="fig" rid="F9">Fig. 9G</xref>) with long hook-like protuberance at ventral margin, metatrochanters and metafemora simple. Abdomen broad at base and narrowed apically, AL 1.18–1.22, AW 1.28–1.35. Sternite IX as in <xref ref-type="fig" rid="F9">Fig. 9H</xref>. Aedeagus length 0.56, with symmetric median lobe (<xref ref-type="fig" rid="F9">Figs 9I–K</xref>).
                    </p><p>Female. Similar to male in general; BL 3.34–3.40, HL 0.72–0.73, HW 0.61–0.62, PL 0.72–0.73, PW 0.68–0.70, EL 0.73–0.74, EW 1.28–1.29, AL 1.17–1.20, AW 1.38–1.41. Eyes each composed of about 25 facets. Antennae lacking modification; metaventral processes absent.</p></tp:treatment-sec><tp:treatment-sec sec-type="Comparative notes"><title>Comparative notes.</title><p>This is placed as a sister species of <italic><tp:taxon-name>Labomimus cognatus</tp:taxon-name></italic>, sharing with it a number of character states (see comparative notes under <italic><tp:taxon-name>Labomimus cognatus</tp:taxon-name></italic>). The two species can be separated by the larger body size, the strongly asymmetric antennomeres IX, and the aedeagus with much broader apex in <italic><tp:taxon-name>Labomimus vespertilio</tp:taxon-name></italic>, while <italic><tp:taxon-name>Labomimus cognatus</tp:taxon-name></italic> is smaller in body size, has symmetric antennomeres IX with a disc-like process, and has the aedeagus with a much narrower apex. Other than the aforementioned characters, the two species also share with <italic><tp:taxon-name>Labomimus sarculus</tp:taxon-name></italic> the lateral rows of dense setae extending from frontal rostrum base to head base, and the three species seem toform a small species-complex. For separation of <italic><tp:taxon-name>Labomimus sarculus</tp:taxon-name></italic> from <italic><tp:taxon-name>Labomimus cognatus</tp:taxon-name></italic> and <italic><tp:taxon-name>Labomimus vespertilio</tp:taxon-name></italic> see the comparative notes under that species.
                    </p></tp:treatment-sec><tp:treatment-sec sec-type="Distribution"><title>Distribution.</title><p>Southwest China: Yunnan.</p></tp:treatment-sec><tp:treatment-sec sec-type="Biology"><title>Biology.</title><p>Adults were from sifted leaf litter in a scrub forest with pines and bamboo.</p></tp:treatment-sec><tp:treatment-sec sec-type="Etymology"><title>Etymology.</title><p>The Latin word ‘<italic>vespertilio</italic>’ means ‘a bat’, referring to the bat-like apical part of the aedeagal median lobe.<!--PageBreak-->
                    </p><fig id="F9" position="float" orientation="portrait"><label>Figure 9.</label><caption><p>Diagnostic features of <italic><tp:taxon-name>Labomimus vespertilio</tp:taxon-name></italic>. <bold>A</bold> antenna <bold>B</bold> pronotum <bold>C</bold> median meteventral process, in lateral view <bold>D</bold> protrochanter and profemur <bold>E</bold> apical portion of protibia <bold>F</bold> mesotrochanter and mesofemur <bold>G</bold> metacoxa, metatrochanter and metafemur <bold>H</bold> sternite IX <bold>I</bold> aedeagus, in dorsal view <bold>J</bold> same, in lateral view <bold>K</bold> same, in ventral view. Scales (mm): <bold>A, B, D, F, G</bold> = 0.3; <bold>C, I, J, K</bold> = 0.2; <bold>H</bold> = 0.1; <bold>E</bold> = 0.05.</p></caption><graphic xmlns:xlink="http://www.w3.org/1999/xlink" xlink:href="ZooKeys-251-083-g009.jpg" position="float" orientation="portrait" xlink:type="simple"/></fig></tp:treatment-sec><tp:treatment-sec><!--Section generated to contain objects referenced in tp:taxon-treatment.--><fig id="F6" position="float" orientation="portrait"><label>Figure 6.</label><caption><p>Male habitus of <italic><tp:taxon-name>Labomimus</tp:taxon-name></italic> and <italic><tp:taxon-name>Linan</tp:taxon-name></italic> spp. <bold>A</bold> <italic><tp:taxon-name>Labomimus sarculus</tp:taxon-name></italic> <bold>B</bold> <italic><tp:taxon-name>Labomimus schuelkei</tp:taxon-name></italic> <bold>C</bold> <italic><tp:taxon-name>Labomimus vespertilio</tp:taxon-name></italic> <bold>D</bold> <italic><tp:taxon-name>Linan tendothorax</tp:taxon-name></italic>. Scales: 1.0 mm.</p></caption><graphic xmlns:xlink="http://www.w3.org/1999/xlink" xlink:href="ZooKeys-251-083-g006.jpg" position="float" orientation="portrait" xlink:type="simple"/></fig></tp:treatment-sec></tp:taxon-treatment>
