# Supplementary material for: Notes on Michael Schülke’s pselaphine collections from China. – Tyrini. I. genera Labomimus Sharp, Linan Hlaváč and Pselaphodes Westwood (Coleoptera, Staphylinidae, Pselaphinae)
Source: Zookeys. 2012 Dec 18;(251):83–118. doi: 10.3897/zookeys.251.4099 (PMC3536326; doi:10.3897/zookeys.251.4099)
Supplement: XML Treatment for Linan tendothorax [file zookeys.251.4099-treatment8.xml]

<!DOCTYPE tp:taxon-treatment
  PUBLIC "-//TaxonX//DTD Taxonomic Treatment Publishing DTD v0 20100105//EN" "tax-treatment-NSO.dtd">
<tp:taxon-treatment xmlns:tp="http://www.plazi.org/taxpub"><tp:treatment-meta><mixed-citation publication-type="journal"><person-group><name><surname>Yin</surname><given-names>Zi-Wei</given-names></name><name><surname>Li</surname><given-names>Li-Zhen</given-names></name></person-group><article-title>Notes on Michael Schülke’s pselaphine collections from China. – Tyrini. I. genera 
                    <italic>Labomimus</italic> Sharp, 
                    <italic>Linan</italic> Hlaváč and 
                    <italic>Pselaphodes</italic> Westwood (Coleoptera, Staphylinidae, Pselaphinae)
                </article-title><source>Zookeys</source><day>18</day><month>12</month><year>2012</year><volume>2012</volume><issue>251</issue><fpage>83</fpage><lpage>118</lpage><pub-id pub-id-type="doi">10.3897/zookeys.251.4099</pub-id></mixed-citation></tp:treatment-meta><tp:nomenclature><tp:taxon-name>
                        <tp:taxon-name-part taxon-name-part-type="genus">Linan</tp:taxon-name-part>
                        <tp:taxon-name-part taxon-name-part-type="species">tendothorax</tp:taxon-name-part>
                    <object-id xmlns:xlink="http://www.w3.org/1999/xlink" xlink:type="simple">urn:lsid:zoobank.org:act:3B08AD2E-62ED-4031-96EE-EB853063EA33</object-id>
								<object-id xmlns:xlink="http://www.w3.org/1999/xlink" xlink:type="simple">http://species-id.net/wiki/Linan_tendothorax</object-id>
								</tp:taxon-name><tp:taxon-authority>Yin &amp; Li</tp:taxon-authority><tp:taxon-status xmlns:xlink="http://www.w3.org/1999/xlink" xlink:type="simple">sp. n.</tp:taxon-status><xref ref-type="fig" rid="F6">Figs 6D</xref><xref ref-type="fig" rid="F10">10</xref></tp:nomenclature><tp:treatment-sec sec-type="Type material"><title>Type material</title><p>(3 ♂♂, 14 ♀♀)<bold>.</bold> Holotype: ♂, labeled ‘CHINA: Yunnan, Lincang Pref., Xue / Shan, 11 km ENE Lincang, 2510 m, / <named-content xmlns:xlink="http://www.w3.org/1999/xlink" content-type="dwc:verbatimCoordinates" xlink:type="simple">23°55'01"N, 100°11'17.5"E</named-content>, second. / pine forest with Rhodod., small cleft with water, litter &amp; mushrooms sifted, / 10.IX.2009, leg. M. Schülke [CH09-39]’ (cSch). Paratypes: 1 ♂, 7 ♀♀, same label data as holo<!--PageBreak-->type (cSch, SNUC); 1 ♀, same label data, except ‘D.W. Wrase’ (cSch); 3 ♀♀, labeled ‘CHINA: Yunnan, Lincang Pref., / Laobei Shan, Wei Bo Shan pass, / <named-content xmlns:xlink="http://www.w3.org/1999/xlink" content-type="dwc:verbatimCoordinates" xlink:type="simple">24°08'16"N, 99°42'53"E</named-content>, 2375 m, / creek valley, devastated second. / decid. forest, litter &amp; moss sifted, 8.IX.2009, leg. M. Schülke [CH09-35]’ (cSch); 3 ♀♀, labeled ‘CHINA (Yunnan) Lincang Pref., / Wuliang Shan, old pass road, W-side, / 2200 m (small creek valley with primary / forest remnant, litter, debris sifted) / <named-content xmlns:xlink="http://www.w3.org/1999/xlink" content-type="dwc:verbatimCoordinates" xlink:type="simple">24°42'58.6"N, 100°29'52"E</named-content> / 12.IX.2009 D.W.Wrase’ (cSch); 1 ♂, labeled ‘CHINA: Yunnan, Pu’er Pref., / Ailao Shan, 37 km NW Jingdong, / <named-content xmlns:xlink="http://www.w3.org/1999/xlink" content-type="dwc:verbatimCoordinates" xlink:type="simple">24°45'12"N, 100°41'24.5"E</named-content>, 2300 m, / devastated forest remnant, litter &amp; / dead wood sifted, 13.IX.2009, / leg. M. Schülke [CH09-48]’ (cSch).<!--PageBreak-->
                    </p></tp:treatment-sec><tp:treatment-sec sec-type="Diagnosis"><title>Diagnosis.</title><p>Reddish brown; length 2.80–2.95; postgenae rounded; antennomeres IX–XI enlarged, IX modified in the male; pronotum with lateral margins roundly expanded basolaterally; with short blunt metaventral processes; metacoxae spinose; aedeagus with asymmetric median lobe.</p></tp:treatment-sec><tp:treatment-sec sec-type="Description"><title>Description.</title><p>Male (<xref ref-type="fig" rid="F6">Fig. 6D</xref>). Length 2.80–2.95. Head longer than wide, HL 0.65–0.66, HW 0.59–0.60; eyes each composed of about 17 facets. Antennal clubs as in <xref ref-type="fig" rid="F10">Fig. 10A</xref>. Pronotum (<xref ref-type="fig" rid="F10">Fig. 10B</xref>) about as long as wide, PL 0.61–0.62, PW 0.59–0.60, with round lateral margins. Elytra wider than long, EL 0.71–0.74, EW 1.08–1.09. Short metaventral processes with rounded apices (<xref ref-type="fig" rid="F10">Fig. 10C</xref>). Protrochanters and profemora simple (<xref ref-type="fig" rid="F10">Fig. 10D</xref>), protibiae with distinct small apical tubercle (<xref ref-type="fig" rid="F10">Fig. 10E</xref>); mesotrochanters (<xref ref-type="fig" rid="F10">Fig. 10F</xref>) with blunt triangular spine at ventral margin; metacoxae (<xref ref-type="fig" rid="F10">Fig. 10G</xref>) with hook-like protuberance at ventral margin, metatrochanters and metafemora simple. Abdomen broad at base and narrowed apically, AL 0.83–0.93, AW 1.14–1.19. Sternite IX as in <xref ref-type="fig" rid="F10">Fig. 10H</xref>. Aedeagus length 0.60, with asymmetric median lobe (<xref ref-type="fig" rid="F10">Figs 10I–K</xref>).
                    </p><p>Female. Similar to male in general; BL 2.81–2.92, HL 0.64–0.66, HW 0.58–0.59, PL 0.60–0.62, PW 0.60–0.62, EL 0.70–0.72, EW 1.16–1.19, AL 0.87–0.92, AW 1.22–1.25. Eyes each composed of about 16 facets. Antennae lacking modification; metaventral processes absent.</p></tp:treatment-sec><tp:treatment-sec sec-type="Comparative notes"><title>Comparative notes.</title><p><italic><tp:taxon-name>Linan tendothorax</tp:taxon-name></italic> is placed as a member of the <italic><tp:taxon-name>Labomimus cardialis</tp:taxon-name></italic> species-group (sensu <xref ref-type="bibr" rid="B12">Yin et al. 2011b</xref>) based on its strongly modified antennomeres IX–X. It can be separated from all known <italic><tp:taxon-name>Linan</tp:taxon-name></italic> species by the unique pronotum that is roundly expanded laterally at the basolateral margins.
                    </p></tp:treatment-sec><tp:treatment-sec sec-type="Distribution"><title>Distribution.</title><p>Southwest China: Yunnan.</p></tp:treatment-sec><tp:treatment-sec sec-type="Biology"><title>Biology.</title><p>Individuals were sifted from mixed litter, moss, debris and dead wood in primary or secondary deciduous forests.</p></tp:treatment-sec><tp:treatment-sec sec-type="Etymology"><title>Etymology.</title><p>The species name is combined from the Latin stem ‘<italic>tend</italic>’ and Greek word ‘<italic>thorax</italic>’, referring to the unique basolaterally extended pronotum of the new species.
                    </p><fig id="F10" position="float" orientation="portrait"><label>Figure 10.</label><caption><p>Diagnostic features of <italic><tp:taxon-name>Linan tendothorax</tp:taxon-name></italic>. <bold>A</bold> antenna <bold>B</bold> pronotum <bold>C</bold> median meteventral process, in lateral view <bold>D</bold> protrochanter and profemur <bold>E</bold> apical portion of protibia <bold>F</bold> mesotrochanter and mesofemur <bold>G</bold> metacoxa, metatrochanter and metafemur <bold>H</bold> sternite IX <bold>I</bold> aedeagus, in dorsal view <bold>J</bold> same, in lateral view <bold>K</bold> same, in ventral view. Scales (mm): <bold>A, B, D, F, G</bold> = 0.3; <bold>C, I, J, K</bold> = 0.2; <bold>H</bold> = 0.1; <bold>E</bold> = 0.05.</p></caption><graphic xmlns:xlink="http://www.w3.org/1999/xlink" xlink:href="ZooKeys-251-083-g010.jpg" position="float" orientation="portrait" xlink:type="simple"/></fig></tp:treatment-sec><tp:treatment-sec><!--Section generated to contain objects referenced in tp:taxon-treatment.--><fig id="F6" position="float" orientation="portrait"><label>Figure 6.</label><caption><p>Male habitus of <italic><tp:taxon-name>Labomimus</tp:taxon-name></italic> and <italic><tp:taxon-name>Linan</tp:taxon-name></italic> spp. <bold>A</bold> <italic><tp:taxon-name>Labomimus sarculus</tp:taxon-name></italic> <bold>B</bold> <italic><tp:taxon-name>Labomimus schuelkei</tp:taxon-name></italic> <bold>C</bold> <italic><tp:taxon-name>Labomimus vespertilio</tp:taxon-name></italic> <bold>D</bold> <italic><tp:taxon-name>Linan tendothorax</tp:taxon-name></italic>. Scales: 1.0 mm.</p></caption><graphic xmlns:xlink="http://www.w3.org/1999/xlink" xlink:href="ZooKeys-251-083-g006.jpg" position="float" orientation="portrait" xlink:type="simple"/></fig></tp:treatment-sec><ref-list><ref id="B12"><mixed-citation xmlns:xlink="http://www.w3.org/1999/xlink" xlink:type="simple"><person-group><name name-style="western"><surname>Yin</surname><given-names>ZW</given-names></name><name name-style="western"><surname>Li</surname><given-names>LZ</given-names></name><name name-style="western"><surname>Zhao</surname><given-names>MJ</given-names></name></person-group> (<year>2011b</year>)<article-title> A review of the genus <italic>Linan</italic> (Coleoptera: Staphylinidae: Pselaphinae).</article-title><source>Acta Entomologica Musei Nationalis Pragae </source><volume>51</volume>: <fpage>123</fpage>-<lpage>135</lpage>.</mixed-citation></ref></ref-list></tp:taxon-treatment>
