# Supplementary material for: Notes on Michael Schülke’s pselaphine collections from China. – Tyrini. I. genera Labomimus Sharp, Linan Hlaváč and Pselaphodes Westwood (Coleoptera, Staphylinidae, Pselaphinae)
Source: Zookeys. 2012 Dec 18;(251):83–118. doi: 10.3897/zookeys.251.4099 (PMC3536326; doi:10.3897/zookeys.251.4099)
Supplement: XML Treatment for Pselaphodes distincticornis [file zookeys.251.4099-treatment9.xml]

<!DOCTYPE tp:taxon-treatment
  PUBLIC "-//TaxonX//DTD Taxonomic Treatment Publishing DTD v0 20100105//EN" "tax-treatment-NSO.dtd">
<tp:taxon-treatment xmlns:tp="http://www.plazi.org/taxpub"><tp:treatment-meta><mixed-citation publication-type="journal"><person-group><name><surname>Yin</surname><given-names>Zi-Wei</given-names></name><name><surname>Li</surname><given-names>Li-Zhen</given-names></name></person-group><article-title>Notes on Michael Schülke’s pselaphine collections from China. – Tyrini. I. genera 
                    <italic>Labomimus</italic> Sharp, 
                    <italic>Linan</italic> Hlaváč and 
                    <italic>Pselaphodes</italic> Westwood (Coleoptera, Staphylinidae, Pselaphinae)
                </article-title><source>Zookeys</source><day>18</day><month>12</month><year>2012</year><volume>2012</volume><issue>251</issue><fpage>83</fpage><lpage>118</lpage><pub-id pub-id-type="doi">10.3897/zookeys.251.4099</pub-id></mixed-citation></tp:treatment-meta><tp:nomenclature><tp:taxon-name>
                        <tp:taxon-name-part taxon-name-part-type="genus">Pselaphodes</tp:taxon-name-part>
                        <tp:taxon-name-part taxon-name-part-type="species">distincticornis</tp:taxon-name-part>
                    <object-id xmlns:xlink="http://www.w3.org/1999/xlink" xlink:type="simple">urn:lsid:zoobank.org:act:68CE4309-47C1-40AD-A7B1-2EA84A398A4F</object-id>
								<object-id xmlns:xlink="http://www.w3.org/1999/xlink" xlink:type="simple">http://species-id.net/wiki/Pselaphodes_distincticornis</object-id>
								</tp:taxon-name><tp:taxon-authority>Yin &amp; Li</tp:taxon-authority><tp:taxon-status xmlns:xlink="http://www.w3.org/1999/xlink" xlink:type="simple">sp. n.</tp:taxon-status><xref ref-type="fig" rid="F11">Figs 11A</xref><xref ref-type="fig" rid="F12">12</xref></tp:nomenclature><tp:treatment-sec sec-type="Type material"><title>Type material</title><p>(2 ♂♂, 1 ♀)<bold>.</bold> Holotype: ♂, labeled ‘CHINA: Yunnan, Dali Bai Aut. Pref. / 36 km N Dali, ruderal pasture wtih / pines and shrubs, <named-content xmlns:xlink="http://www.w3.org/1999/xlink" content-type="dwc:verbatimCoordinates" xlink:type="simple">26°01'20"N, / 100°08'14"E</named-content>, 2158 m, litter sifted / under pines and shrubs, 24.VIII.2009, / leg. M. Schülke [CH09-04]’ (cSch). Paratype: 1 ♂, same label data as holotype (SNUC); 1 ♀, same label data sa holotype, except ‘D.W. Wrase [04]’.
                    </p></tp:treatment-sec><tp:treatment-sec sec-type="Diagnosis"><title>Diagnosis.</title><p>Reddish brown; length 2.74–2.88; postgenae rounded; antennomeres IX–XI enlarged, IX modified in the male; pronotum with lateral margins roundly expanded laterally; with long thick metaventral processes; metacoxae simple; aedeagus with asymmetric median lobe elongate.</p></tp:treatment-sec><tp:treatment-sec sec-type="Description"><title>Description.</title><p>Male (<xref ref-type="fig" rid="F11">Fig. 11A</xref>). Length 2.74–2.88. Head longer than wide, HL 0.59–0.60, HW 0.58–0.59; eyes each composed of about 40 facets. Antennal clubs as in <xref ref-type="fig" rid="F12">Fig. 12A</xref>. Pronotum (<xref ref-type="fig" rid="F12">Fig. 12B</xref>) about as long as wide, PL 0.58–0.59, PW 0.58–0.60, with round lateral margins. Elytra wider than long, EL 0.72–0.73, E<!--PageBreak-->W 1.11–1.12. Long metaventral processes with truncate apices (<xref ref-type="fig" rid="F12">Fig. 12C</xref>). Protrochanters and profemora simple (<xref ref-type="fig" rid="F12">Fig. 12D</xref>), protibiae with short apical tubercle (<xref ref-type="fig" rid="F12">Fig. 12E</xref>); mesotrochanters (<xref ref-type="fig" rid="F12">Fig. 12F</xref>) with small spine at ventral margin; metatrochanters and metafemora (<xref ref-type="fig" rid="F12">Fig. 12G</xref>) simple. Abdomen broad at base and narrowed apically, AL 0.85–0.96, AW 1.11–1.14. Sternite IX as in <xref ref-type="fig" rid="F12">Fig. 12H</xref>. Aedeagus length 0.71, with asymmetric median lobe distinctively elongate (<xref ref-type="fig" rid="F12">Figs 12I–K</xref>).
                    </p><p><bold>Female.</bold> Similar to male in general; BL 2.79, HL 0.64, HW 0.58, PL 0.59, PW 0.59, EL 0.62, EW 1.16, AL 0.94, AW 1.22. Eyes each composed of about 30 facets. Metaventral processes absent.
                    </p></tp:treatment-sec><tp:treatment-sec sec-type="Comparative notes"><title>Comparative notes.</title><p>The unmodified antennal clubs are shared in <italic><tp:taxon-name>Pselaphodes fengtingae</tp:taxon-name></italic> Yin, Li et Zhao (Zhejiang, Jiangxi) and <italic><tp:taxon-name>Pselaphodes parvus</tp:taxon-name></italic> Yin, Li et Zhao (Guizhou). <italic><tp:taxon-name>Pselaphodes distincticornis</tp:taxon-name></italic> can be separated from bothspeciesby the larger size, the simple protrochanters and profemora, and the distinctively asymmetric and elongate median lobe of the aedeagus. Both <italic><tp:taxon-name>Pselaphodes fengtingae</tp:taxon-name></italic> and <italic><tp:taxon-name>Pselaphodes parvus</tp:taxon-name></italic> have the protrochanters with a small ventral spine, and the profemora with a larger spine at the ventral margin, and have the aedeagus with an asymmetric but much shorter median lobe.
                    </p></tp:treatment-sec><tp:treatment-sec sec-type="Distribution"><title>Distribution.</title><p>Southwest China: Yunnan.</p></tp:treatment-sec><tp:treatment-sec sec-type="Biology"><title>Biology.</title><p>Species were sifted from leaf litter under pines and shrubs in a ruderal pasture.</p></tp:treatment-sec><tp:treatment-sec sec-type="Etymology"><title>Etymology.</title><p>Species name combined from Latin stems ‘<italic>distinct</italic>’ and ‘<italic>corn</italic>’, referring to the large median metaventral processes of the new species.
                    </p><fig id="F11" position="float" orientation="portrait"><label>Figure 11.</label><caption><p>Male habitus of <italic><tp:taxon-name>Pselaphodes</tp:taxon-name></italic> spp. <bold>A</bold> <italic><tp:taxon-name>Pselaphodes distincticornis</tp:taxon-name></italic> <bold>B</bold> <italic><tp:taxon-name>Pselaphodes erlangshanus</tp:taxon-name></italic> <bold>C</bold> <italic><tp:taxon-name>Pselaphodes flexus</tp:taxon-name></italic>. Scales: 1.0 mm.</p></caption><graphic xmlns:xlink="http://www.w3.org/1999/xlink" xlink:href="ZooKeys-251-083-g011.jpg" position="float" orientation="portrait" xlink:type="simple"/></fig><fig id="F12" position="float" orientation="portrait"><label>Figure 12.</label><caption><p>Diagnostic features of <italic><tp:taxon-name>Pselaphodes distincticornis</tp:taxon-name></italic>. <bold>A</bold> antenna <bold>B</bold> pronotum <bold>C</bold> median meteventral process, in lateral view <bold>D</bold> protrochanter and profemur <bold>E</bold> apical portion of protibia <bold>F</bold> mesotrochanter and mesofemur <bold>G</bold> metatrochanter and metafemur <bold>H</bold> sternite IX <bold>I</bold> aedeagus, in dorsal view <bold>J</bold> same, in lateral view <bold>K</bold> same, in ventral view. Scales (mm): <bold>A, B, C, D, F, G, I, J, K</bold> = 0.2; <bold>H</bold> = 0.1; <bold>E</bold> = 0.05.</p></caption><graphic xmlns:xlink="http://www.w3.org/1999/xlink" xlink:href="ZooKeys-251-083-g012.jpg" position="float" orientation="portrait" xlink:type="simple"/></fig></tp:treatment-sec></tp:taxon-treatment>
