# Supplementary material for: Notes on Michael Schülke’s pselaphine collections from China. – Tyrini. I. genera Labomimus Sharp, Linan Hlaváč and Pselaphodes Westwood (Coleoptera, Staphylinidae, Pselaphinae)
Source: Zookeys. 2012 Dec 18;(251):83–118. doi: 10.3897/zookeys.251.4099 (PMC3536326; doi:10.3897/zookeys.251.4099)
Supplement: XML Treatment for Pselaphodes erlangshanus [file zookeys.251.4099-treatment10.xml]

<!DOCTYPE tp:taxon-treatment
  PUBLIC "-//TaxonX//DTD Taxonomic Treatment Publishing DTD v0 20100105//EN" "tax-treatment-NSO.dtd">
<tp:taxon-treatment xmlns:tp="http://www.plazi.org/taxpub"><tp:treatment-meta><mixed-citation publication-type="journal"><person-group><name><surname>Yin</surname><given-names>Zi-Wei</given-names></name><name><surname>Li</surname><given-names>Li-Zhen</given-names></name></person-group><article-title>Notes on Michael Schülke’s pselaphine collections from China. – Tyrini. I. genera 
                    <italic>Labomimus</italic> Sharp, 
                    <italic>Linan</italic> Hlaváč and 
                    <italic>Pselaphodes</italic> Westwood (Coleoptera, Staphylinidae, Pselaphinae)
                </article-title><source>Zookeys</source><day>18</day><month>12</month><year>2012</year><volume>2012</volume><issue>251</issue><fpage>83</fpage><lpage>118</lpage><pub-id pub-id-type="doi">10.3897/zookeys.251.4099</pub-id></mixed-citation></tp:treatment-meta><tp:nomenclature><tp:taxon-name>
                        <tp:taxon-name-part taxon-name-part-type="genus">Pselaphodes</tp:taxon-name-part>
                        <tp:taxon-name-part taxon-name-part-type="species">erlangshanus</tp:taxon-name-part>
                    <object-id xmlns:xlink="http://www.w3.org/1999/xlink" xlink:type="simple">urn:lsid:zoobank.org:act:ABAFBD58-6774-4127-A007-652A5C24A7A1</object-id>
								<object-id xmlns:xlink="http://www.w3.org/1999/xlink" xlink:type="simple">http://species-id.net/wiki/Pselaphodes_erlangshanus</object-id>
								</tp:taxon-name><tp:taxon-authority>Yin &amp; Li</tp:taxon-authority><tp:taxon-status xmlns:xlink="http://www.w3.org/1999/xlink" xlink:type="simple">sp. n.</tp:taxon-status><xref ref-type="fig" rid="F11">Figs 11B</xref><xref ref-type="fig" rid="F13">13</xref></tp:nomenclature><tp:treatment-sec sec-type="Type material"><title>Type material</title><p>(2 ♂♂)<bold>.</bold> Holotype: ♂, labeled ‘CHINA: W-Sichuan 1999 / Ganzi Tibet. Aut. Pref., Luding Co. / W Erlanshan-pass, 2600 m / 7 km SSE Luding, <named-content xmlns:xlink="http://www.w3.org/1999/xlink" content-type="dwc:verbatimCoordinates" xlink:type="simple">29°51'N, / 102°15'E</named-content>, Laub+Nadelstreu, Pilze / 22. VI., leg. M. Schülke // Sammlung / M. Schülke / Berlin // <italic><tp:taxon-name>Labomimus</tp:taxon-name></italic> Sharp sp. / det. Brachat 2.09 // M. SCHÜLKE Coll. / <tp:taxon-name>Staphylinidae</tp:taxon-name>, <tp:taxon-name>Pselaphinae</tp:taxon-name> / <italic><tp:taxon-name>Lasinus</tp:taxon-name></italic> sp. 1 / S. Nomura det., 2005’ (cSch). Paratype: 1 ♂, same label data as holotype, except ‘det. Brachat 4.01’ (cSch).
                    </p></tp:treatment-sec><tp:treatment-sec sec-type="Diagnosis"><title>Diagnosis.</title><p>Reddish brown; length 3.29–3.78; postgenae nearly rounded; antennomeres IX–XI enlarged, IX modified in the male; pronotum with lateral margins slightly angularly expanded laterally; with long metaventral processes apically narrowed; metacoxae simple; aedeagus with asymmetric median lobe.</p></tp:treatment-sec><tp:treatment-sec sec-type="Description"><title>Description.</title><p>Male (<xref ref-type="fig" rid="F11">Fig. 11B</xref>). Length 3.29–3.78. Head longer than wide, HL 0.74–0.78, HW 0.65–0.68; eyes each composed of about 30 facets. Antennal clubs as in <xref ref-type="fig" rid="F13">Fig. 13A</xref>. Pronotum (<xref ref-type="fig" rid="F13">Fig. 13B</xref>) about as long as wide, PL 0.70–0.72, PW 0.68–0.69, with lateral margins slightly angularly expanded laterally. Elytra wider than long, EL 0.87–0.90, EW 1.34–1.37. Long metaventral (<xref ref-type="fig" rid="F13">Fig. 13C</xref>) processes thick at base, narrowed apically. Protrochanters with small ventral spine, profemora with long sharp <!--PageBreak-->spine at ventral margin (<xref ref-type="fig" rid="F13">Fig. 13D</xref>), protibiae with distinct short apical spur (<xref ref-type="fig" rid="F13">Fig. 13E</xref>); mesotrochanters with large and another much smaller spine at ventral margin, mesofemora with tiny ventral spine (<xref ref-type="fig" rid="F13">Fig. 13F</xref>); metatrochanters and metafemora (<xref ref-type="fig" rid="F13">Fig. 13G</xref>) simple. Abdomen broad at base and narrowed apically, AL 0.98–1.00, AW 1.35–1.38. Sternite IX as in <xref ref-type="fig" rid="F13">Fig. 13H</xref>. Aedeagus length 0.65, with asymmetric median lobe (<xref ref-type="fig" rid="F13">Figs 13I–K</xref>).
                    </p><p><bold>Female.</bold> Unknown.
                    </p></tp:treatment-sec><tp:treatment-sec sec-type="Comparative notes"><title>Comparative notes.</title><p>This species may be related to <italic><tp:taxon-name>Pselaphodes flexus</tp:taxon-name></italic> and <italic><tp:taxon-name>Pselaphodes zhongdianus</tp:taxon-name></italic> (both described below) by sharing a similar general habitus, elongate antennomeres<!--PageBreak--> IX–XI, and a somewhat similar aedeagal form. <italic><tp:taxon-name>Pselaphodes erlangshanus</tp:taxon-name></italic> can be readily separated from <italic><tp:taxon-name>Pselaphodes flexus</tp:taxon-name></italic> by the larger size, the mesotrochanters with two ventral spines, and quite different form of the metaventral processes. The form of the antennomeres IX and aedeagus provide a quick separation of the new species from <italic><tp:taxon-name>Pselaphodes zhongdianus</tp:taxon-name></italic>.
                    </p></tp:treatment-sec><tp:treatment-sec sec-type="Distribution"><title>Distribution.</title><p>Southwest China: Sichuan.</p></tp:treatment-sec><tp:treatment-sec sec-type="Biology"><title>Biology.</title><p>Individuals were sifted from leaf litter in a coniferous forest.</p></tp:treatment-sec><tp:treatment-sec sec-type="Etymology"><title>Etymology.</title><p>Named after the type locality.</p><fig id="F13" position="float" orientation="portrait"><label>Figure 13.</label><caption><p>Diagnostic features of <italic><tp:taxon-name>Pselaphodes erlangshanus</tp:taxon-name></italic>. <bold>A</bold> antenna <bold>B</bold> pronotum <bold>C</bold> median meteventral process, in lateral view <bold>D</bold> protrochanter and profemur <bold>E</bold> apical portion of protibia <bold>F</bold> mesotrochanter and mesofemur <bold>G</bold> metatrochanter and metafemur <bold>H</bold> sternite IX <bold>I</bold> aedeagus, in dorsal view <bold>J</bold> same, in lateral view <bold>K</bold> same, in ventral view. Scales (mm): <bold>A, B, D, F, G</bold> = 0.3; <bold>C, I, J, K</bold> = 0.2; <bold>H</bold> = 0.1; <bold>E</bold> = 0.05.</p></caption><graphic xmlns:xlink="http://www.w3.org/1999/xlink" xlink:href="ZooKeys-251-083-g013.jpg" position="float" orientation="portrait" xlink:type="simple"/></fig></tp:treatment-sec><tp:treatment-sec><!--Section generated to contain objects referenced in tp:taxon-treatment.--><fig id="F11" position="float" orientation="portrait"><label>Figure 11.</label><caption><p>Male habitus of <italic><tp:taxon-name>Pselaphodes</tp:taxon-name></italic> spp. <bold>A</bold> <italic><tp:taxon-name>Pselaphodes distincticornis</tp:taxon-name></italic> <bold>B</bold> <italic><tp:taxon-name>Pselaphodes erlangshanus</tp:taxon-name></italic> <bold>C</bold> <italic><tp:taxon-name>Pselaphodes flexus</tp:taxon-name></italic>. Scales: 1.0 mm.</p></caption><graphic xmlns:xlink="http://www.w3.org/1999/xlink" xlink:href="ZooKeys-251-083-g011.jpg" position="float" orientation="portrait" xlink:type="simple"/></fig></tp:treatment-sec></tp:taxon-treatment>
