# Supplementary material for: Notes on Michael Schülke’s pselaphine collections from China. – Tyrini. I. genera Labomimus Sharp, Linan Hlaváč and Pselaphodes Westwood (Coleoptera, Staphylinidae, Pselaphinae)
Source: Zookeys. 2012 Dec 18;(251):83–118. doi: 10.3897/zookeys.251.4099 (PMC3536326; doi:10.3897/zookeys.251.4099)
Supplement: XML Treatment for Pselaphodes flexus [file zookeys.251.4099-treatment11.xml]

<!DOCTYPE tp:taxon-treatment
  PUBLIC "-//TaxonX//DTD Taxonomic Treatment Publishing DTD v0 20100105//EN" "tax-treatment-NSO.dtd">
<tp:taxon-treatment xmlns:tp="http://www.plazi.org/taxpub"><tp:treatment-meta><mixed-citation publication-type="journal"><person-group><name><surname>Yin</surname><given-names>Zi-Wei</given-names></name><name><surname>Li</surname><given-names>Li-Zhen</given-names></name></person-group><article-title>Notes on Michael Schülke’s pselaphine collections from China. – Tyrini. I. genera 
                    <italic>Labomimus</italic> Sharp, 
                    <italic>Linan</italic> Hlaváč and 
                    <italic>Pselaphodes</italic> Westwood (Coleoptera, Staphylinidae, Pselaphinae)
                </article-title><source>Zookeys</source><day>18</day><month>12</month><year>2012</year><volume>2012</volume><issue>251</issue><fpage>83</fpage><lpage>118</lpage><pub-id pub-id-type="doi">10.3897/zookeys.251.4099</pub-id></mixed-citation></tp:treatment-meta><tp:nomenclature><tp:taxon-name>
                        <tp:taxon-name-part taxon-name-part-type="genus">Pselaphodes</tp:taxon-name-part>
                        <tp:taxon-name-part taxon-name-part-type="species">flexus</tp:taxon-name-part>
                    <object-id xmlns:xlink="http://www.w3.org/1999/xlink" xlink:type="simple">urn:lsid:zoobank.org:act:00C65770-8F24-4C21-A177-070255101FD4</object-id>
								<object-id xmlns:xlink="http://www.w3.org/1999/xlink" xlink:type="simple">http://species-id.net/wiki/Pselaphodes_flexus</object-id>
								</tp:taxon-name><tp:taxon-authority>Yin &amp; Li</tp:taxon-authority><tp:taxon-status xmlns:xlink="http://www.w3.org/1999/xlink" xlink:type="simple">sp. n.</tp:taxon-status><xref ref-type="fig" rid="F11">Figs 11C</xref><xref ref-type="fig" rid="F14">14</xref></tp:nomenclature><tp:treatment-sec sec-type="Type material"><title>Type material</title><p>(1 ♂, 7 ♀♀)<bold>.</bold> Holotype: ♂, labeled ‘CHINA (N-Yunnan) Lijiang Naxi / Aut. Co., E Yulongxue Shan, / 30 km N Lijiang, 2800-2900 m / <named-content xmlns:xlink="http://www.w3.org/1999/xlink" content-type="dwc:verbatimCoordinates" xlink:type="simple">25°09.0'N, 100°14.9'E</named-content> (creek / valley, secondary mixed forest) / 13.VIII.2003 Wrase [01] // Sammlung / M. Schülke / Berlin // M. SCHÜLKE Coll. / <tp:taxon-name>Staphylinidae</tp:taxon-name>, <tp:taxon-name>Pselaphinae</tp:taxon-name> / <italic><tp:taxon-name>Labomimus</tp:taxon-name></italic> sp. 9 / S. Nomura det., 2005’ (cSch). Paratypes: 3 ♀♀, same label data as holotype, except ‘<italic><tp:taxon-name>Labomimus</tp:taxon-name></italic> sp. 7 / S. Nomura det., 2005’; 4 ♀♀, same label data, except ‘13.VIII.2003, M. Schülke, (cSch, SNUC).
                    </p></tp:treatment-sec><tp:treatment-sec sec-type="Diagnosis"><title>Diagnosis.</title><p>Reddish brown; length 2.87; postgenae rounded; antennomeres IX–XI enlarged, IX modified in the male; pronotum with lateral margins slightly angularly expanded laterally; with long metaventral processes apically narrowed; metacoxae simple; aedeagus with asymmetric median lobe.</p></tp:treatment-sec><tp:treatment-sec sec-type="Description"><title>Description.</title><p>Male (<xref ref-type="fig" rid="F11">Fig. 11C</xref>). Length 2.87. Head longer than wide, HL 0.66, HW 0.60; eyes each composed of about 25 facets. Antennal clubs as in <xref ref-type="fig" rid="F14">Fig. 14A</xref>. Pronotum (<xref ref-type="fig" rid="F14">Fig. 14B</xref>) about as long as wide, PL 0.65, PW 0.63, with lateral margins slightly angularly expanded laterally. Elytra wider than long, EL 0.81, EW 1.12. Long metaventral (<xref ref-type="fig" rid="F14">Fig. 14C</xref>) processes narrowed apically. Protrochanters with small ventral spine, profemora with big sharp spine at ventral margin (<xref ref-type="fig" rid="F14">Fig. 14D</xref>), protibiae with broad triangular spur (<xref ref-type="fig" rid="F14">Fig. 14E</xref>); mesotrochanters with small spine at ventral margin, mesofemora simple (<xref ref-type="fig" rid="F14">Fig. 14F</xref>); metatrochanters and metafemora (<xref ref-type="fig" rid="F14">Fig. 14G</xref>) simple. Abdomen broad at base and narrowed apically, AL 0.75, AW 1.23. Sternite IX as in <xref ref-type="fig" rid="F14">Fig. 14H</xref>. Aedeagus length 0.60, with asymmetric median lobe (<xref ref-type="fig" rid="F14">Figs 14I–K</xref>).
                    </p><p><bold>Female.</bold> Unknown.
                    </p></tp:treatment-sec><tp:treatment-sec sec-type="Comparative notes"><title>Comparative notes.</title><p>As discussed above, this species may be related to <italic><tp:taxon-name>Pselaphodes erlangshanus</tp:taxon-name></italic> and <italic><tp:taxon-name>Pselaphodes zhongdianus</tp:taxon-name></italic> by sharing a similar general habitus, elongate antennomeres IX–XI, and a somewhat similar aedeagal form. <italic><tp:taxon-name>Pselaphodes flexus</tp:taxon-name></italic> can be separated from <italic><tp:taxon-name>Pselaphodes erlangshanus</tp:taxon-name></italic> by the smaller size, the mesotrochanters with single ventral spine, and much thinner metaventral process. The nearly symmetrically cylindrical antennomeres <!--PageBreak-->IX of <italic><tp:taxon-name>Pselaphodes flexus</tp:taxon-name></italic> readily separate it from <italic><tp:taxon-name>Pselaphodes zhongdianus</tp:taxon-name></italic>, whose antennomeres IX are strongly roundly and projecting anterolaterally.
                    </p></tp:treatment-sec><tp:treatment-sec sec-type="Distribution"><title>Distribution.</title><p>Southwest China: Yunnan.</p></tp:treatment-sec><tp:treatment-sec sec-type="Biology"><title>Biology.</title><p>The individual was sifted from a secondary mixed forest in a ravine.</p></tp:treatment-sec><tp:treatment-sec sec-type="Etymology"><title>Etymology.</title><p>The Latin word ‘<italic>flexus</italic>’ means ‘curved, bent, twisting’, referring to the curved terminal antennomere of the new species.<!--PageBreak-->
                    </p><fig id="F14" position="float" orientation="portrait"><label>Figure 14.</label><caption><p>Diagnostic features of <italic><tp:taxon-name>Pselaphodes flexus</tp:taxon-name></italic>. <bold>A</bold> antenna <bold>B</bold> pronotum <bold>C</bold> median meteventral process, in lateral view <bold>D</bold> protrochanter and profemur <bold>E</bold> apical portion of protibia <bold>F</bold> mesotrochanter and mesofemur <bold>G</bold> metatrochanter and metafemur <bold>H</bold> sternite IX <bold>I</bold> aedeagus, in dorsal view <bold>J</bold> same, in lateral view <bold>K</bold> same, in ventral view. Scales (mm): <bold>A, B, D, F, G</bold> = 0.3; <bold>C, I, J, K</bold> = 0.2; <bold>H</bold> = 0.1; <bold>E</bold> = 0.05.</p></caption><graphic xmlns:xlink="http://www.w3.org/1999/xlink" xlink:href="ZooKeys-251-083-g014.jpg" position="float" orientation="portrait" xlink:type="simple"/></fig></tp:treatment-sec><tp:treatment-sec><!--Section generated to contain objects referenced in tp:taxon-treatment.--><fig id="F11" position="float" orientation="portrait"><label>Figure 11.</label><caption><p>Male habitus of <italic><tp:taxon-name>Pselaphodes</tp:taxon-name></italic> spp. <bold>A</bold> <italic><tp:taxon-name>Pselaphodes distincticornis</tp:taxon-name></italic> <bold>B</bold> <italic><tp:taxon-name>Pselaphodes erlangshanus</tp:taxon-name></italic> <bold>C</bold> <italic><tp:taxon-name>Pselaphodes flexus</tp:taxon-name></italic>. Scales: 1.0 mm.</p></caption><graphic xmlns:xlink="http://www.w3.org/1999/xlink" xlink:href="ZooKeys-251-083-g011.jpg" position="float" orientation="portrait" xlink:type="simple"/></fig></tp:treatment-sec></tp:taxon-treatment>
