# Supplementary material for: Notes on Michael Schülke’s pselaphine collections from China. – Tyrini. I. genera Labomimus Sharp, Linan Hlaváč and Pselaphodes Westwood (Coleoptera, Staphylinidae, Pselaphinae)
Source: Zookeys. 2012 Dec 18;(251):83–118. doi: 10.3897/zookeys.251.4099 (PMC3536326; doi:10.3897/zookeys.251.4099)
Supplement: XML Treatment for Pselaphodes jizushanus [file zookeys.251.4099-treatment12.xml]

<!DOCTYPE tp:taxon-treatment
  PUBLIC "-//TaxonX//DTD Taxonomic Treatment Publishing DTD v0 20100105//EN" "tax-treatment-NSO.dtd">
<tp:taxon-treatment xmlns:tp="http://www.plazi.org/taxpub"><tp:treatment-meta><mixed-citation publication-type="journal"><person-group><name><surname>Yin</surname><given-names>Zi-Wei</given-names></name><name><surname>Li</surname><given-names>Li-Zhen</given-names></name></person-group><article-title>Notes on Michael Schülke’s pselaphine collections from China. – Tyrini. I. genera 
                    <italic>Labomimus</italic> Sharp, 
                    <italic>Linan</italic> Hlaváč and 
                    <italic>Pselaphodes</italic> Westwood (Coleoptera, Staphylinidae, Pselaphinae)
                </article-title><source>Zookeys</source><day>18</day><month>12</month><year>2012</year><volume>2012</volume><issue>251</issue><fpage>83</fpage><lpage>118</lpage><pub-id pub-id-type="doi">10.3897/zookeys.251.4099</pub-id></mixed-citation></tp:treatment-meta><tp:nomenclature><tp:taxon-name>
                        <tp:taxon-name-part taxon-name-part-type="genus">Pselaphodes</tp:taxon-name-part>
                        <tp:taxon-name-part taxon-name-part-type="species">jizushanus</tp:taxon-name-part>
                    <object-id xmlns:xlink="http://www.w3.org/1999/xlink" xlink:type="simple">http://species-id.net/wiki/Pselaphodes_jizushanus</object-id>
								</tp:taxon-name><tp:taxon-authority>Yin, Li &amp; Zhao</tp:taxon-authority><xref ref-type="fig" rid="F15">Figs 15A</xref><xref ref-type="fig" rid="F16">16</xref><tp:nomenclature-citation-list><tp:nomenclature-citation><tp:taxon-name>Pselaphodes jizushanus</tp:taxon-name><comment> Yin, Li &amp; Zhao, 2011a: 471.</comment></tp:nomenclature-citation></tp:nomenclature-citation-list></tp:nomenclature><tp:treatment-sec sec-type="Additional material examined"><title>Additional material examined.</title><p>1 ♂, labeled ‘CHINA: Yunnan [CH07-15], Baoshan / Pref., Gaoligong Shan, 29 km ESE / Tengchong, <named-content xmlns:xlink="http://www.w3.org/1999/xlink" content-type="dwc:verbatimCoordinates" xlink:type="simple">24°55'37"N, / 98°45'09"E</named-content>, / 2350 m, dev. decid. forest, litter, wood, / fungi sifted, 1.VI.2007, M. Schülke’ (cSch).
                    </p></tp:treatment-sec><tp:treatment-sec sec-type="Diagnosis and description"><title>Diagnosis and description.</title><p>Yin et al. 2011: 471; <xref ref-type="fig" rid="F15">Figs 15A</xref>, <xref ref-type="fig" rid="F16">16</xref>. Measurements: BL 3.10, HL 0.63, HW 0.59, PL 0.63, PW 0.62, EL 0.80, EW 1.14, AL 1.04, AW 1.12; eyes each composed of about 40 facets. Aedeagus length 0.51, with slightly asymmetrical median lobe (<xref ref-type="fig" rid="F16">Figs 16J–L</xref>).
                    </p></tp:treatment-sec><tp:treatment-sec sec-type="Distribution"><title>Distribution.</title><p>Southwest China: Yunnan.</p><p><bold>Notes.</bold> This species was originally described based on a single male (Type-locality: Jizushan Mountain, ca. <named-content xmlns:xlink="http://www.w3.org/1999/xlink" content-type="dwc:verbatimCoordinates" xlink:type="simple">25°57'37"N, 100°22'44"E</named-content>, alt. 2400 m). The aedeagus of the holotype was unfortunately lost. Here we record a second male specimen of this species from Tengchong, Gaoligong Mountain, about 200 km southwest from the type locality, and have illustrated its aedeagus.
                    </p><fig id="F15" position="float" orientation="portrait"><label>Figure 15.</label><caption><p>Male habitus of <italic><tp:taxon-name>Pselaphodes</tp:taxon-name></italic> spp. <bold>A</bold> <italic><tp:taxon-name>Pselaphodes jizushanus</tp:taxon-name></italic> <bold>B</bold> <italic><tp:taxon-name>Pselaphodes tibialis</tp:taxon-name></italic> <bold>C</bold> <italic><tp:taxon-name>Pselaphodes venustus</tp:taxon-name></italic> <bold>D</bold> <italic><tp:taxon-name>Pselaphodes zhongdianus</tp:taxon-name></italic>. Scales: 1.0 mm. </p></caption><graphic xmlns:xlink="http://www.w3.org/1999/xlink" xlink:href="ZooKeys-251-083-g015.jpg" position="float" orientation="portrait" xlink:type="simple"/></fig><fig id="F16" position="float" orientation="portrait"><label>Figure 16.</label><caption><p>Diagnostic features of <italic><tp:taxon-name>Pselaphodes jizushanus</tp:taxon-name></italic>. <bold>A</bold> antenna <bold>B</bold> pronotum <bold>C</bold> median meteventral process, in lateral view <bold>D</bold> protrochanter and profemur <bold>E</bold> apical portion of protibia <bold>F</bold> mesotrochanter and mesofemur <bold>G</bold> metacoxa, metatrochanter and metafemur <bold>H</bold> apical portion of metatibia <bold>I</bold> sternite IX <bold>J</bold> aedeagus, in dorsal view <bold>K</bold> same, in lateral view <bold>L</bold> same, in ventral view. Scales (mm): <bold>A, B, D, F, G, J, K, L</bold> = 0.3; <bold>C</bold> = 0.2; <bold>H, I</bold> = 0.1; <bold>E</bold> = 0.05.</p></caption><graphic xmlns:xlink="http://www.w3.org/1999/xlink" xlink:href="ZooKeys-251-083-g016.jpg" position="float" orientation="portrait" xlink:type="simple"/></fig></tp:treatment-sec></tp:taxon-treatment>
