# Supplementary material for: Notes on Michael Schülke’s pselaphine collections from China. – Tyrini. I. genera Labomimus Sharp, Linan Hlaváč and Pselaphodes Westwood (Coleoptera, Staphylinidae, Pselaphinae)
Source: Zookeys. 2012 Dec 18;(251):83–118. doi: 10.3897/zookeys.251.4099 (PMC3536326; doi:10.3897/zookeys.251.4099)
Supplement: XML Treatment for Pselaphodes nomurai [file zookeys.251.4099-treatment13.xml]

<!DOCTYPE tp:taxon-treatment
  PUBLIC "-//TaxonX//DTD Taxonomic Treatment Publishing DTD v0 20100105//EN" "tax-treatment-NSO.dtd">
<tp:taxon-treatment xmlns:tp="http://www.plazi.org/taxpub"><tp:treatment-meta><mixed-citation publication-type="journal"><person-group><name><surname>Yin</surname><given-names>Zi-Wei</given-names></name><name><surname>Li</surname><given-names>Li-Zhen</given-names></name></person-group><article-title>Notes on Michael Schülke’s pselaphine collections from China. – Tyrini. I. genera 
                    <italic>Labomimus</italic> Sharp, 
                    <italic>Linan</italic> Hlaváč and 
                    <italic>Pselaphodes</italic> Westwood (Coleoptera, Staphylinidae, Pselaphinae)
                </article-title><source>Zookeys</source><day>18</day><month>12</month><year>2012</year><volume>2012</volume><issue>251</issue><fpage>83</fpage><lpage>118</lpage><pub-id pub-id-type="doi">10.3897/zookeys.251.4099</pub-id></mixed-citation></tp:treatment-meta><tp:nomenclature><tp:taxon-name>
                        <tp:taxon-name-part taxon-name-part-type="genus">Pselaphodes</tp:taxon-name-part>
                        <tp:taxon-name-part taxon-name-part-type="species">nomurai</tp:taxon-name-part>
                    <object-id xmlns:xlink="http://www.w3.org/1999/xlink" xlink:type="simple">http://species-id.net/wiki/Pselaphodes_nomurai</object-id>
								</tp:taxon-name><tp:taxon-authority>Yin, Li &amp; Zhao</tp:taxon-authority><tp:nomenclature-citation-list><tp:nomenclature-citation><tp:taxon-name>Pselaphodes nomurai</tp:taxon-name><comment> Yin, Li &amp; Zhao, 2010: 21.</comment></tp:nomenclature-citation></tp:nomenclature-citation-list></tp:nomenclature><tp:treatment-sec sec-type="Additional material examined"><title>Additional material examined</title><p>(20 ♂♂, 18 ♀♀)<bold>.</bold> 2 ♂♂, labeled ‘CHINA: Border Shaanxi - / Sichuan (Daba Shan), pass 20 km / SSE Zhenping, 1700-1800 m, / <named-content xmlns:xlink="http://www.w3.org/1999/xlink" content-type="dwc:verbatimCoordinates" xlink:type="simple">31°44'N, 109°35'E</named-content>, 9.VII.2001, / leg. M. Schülke [C01-07] // young dry mixed forest, / field edge, small creek valley / moss sifted [C01-07]’; 3 ♂♂, 2 ♀♀, same label data, except ’12.VII.2001’; 11 ♂♂, 13 ♀♀, same label data, except ‘Wrase [07]’; 3 ♂♂, 1 ♀, labeled ‘CHINA: S-Shaanxi (Qingling Shan) / pass on rd. Zhouzhi-Foping, / 105 km SW Xi’an, N-slpoe, / 1700 m, <named-content xmlns:xlink="http://www.w3.org/1999/xlink" content-type="dwc:verbatimCoordinates" xlink:type="simple">33°46'N, 107°58'E</named-content> / leg. M. Schülke [C01-02] // 3.VII.2001, / small creek valley, mixed / deciduous forest, moss / (sifted) [C01-02]’; 1 ♂, labeled ‘CHINA: S-Shaanxi (Qingling Shan) / river bank above Houzhenzi, / 115 km WSW Xi’an, / 1450 m, <named-content xmlns:xlink="http://www.w3.org/1999/xlink" content-type="dwc:verbatimCoordinates" xlink:type="simple">33°50'N, 107°47'E</named-content>, leg. M. Schülke [C01-06] // 5.VII.2001, / gravel bank (floating), / mixed deciduous forest, moss, / mushrooms (sifted) [C01-06]’ (all above specimens bear the following label: ‘M. SCHÜLKE Coll. / <tp:taxon-name>Staphylinidae</tp:taxon-name>, <tp:taxon-name>Pselaphinae</tp:taxon-name> / <italic><tp:taxon-name>Labomimus</tp:taxon-name></italic> sp. 11 / S. Nomura det., 2005’); 2 ♀♀, labeled ‘CHINA: W-Hubei (Daba Shan) / creek valley 8 km NW Muyuping, / <named-content xmlns:xlink="http://www.w3.org/1999/xlink" content-type="dwc:verbatimCoordinates" xlink:type="simple">31°29'N, 110°22'E</named-content>, 1550- / 1650 m, 18.VII.2001, / leg. M. Schülke [C01-16A] // creek valley, deciduous / forest, moss / (sifted) [C01-16A] // M. SCHÜLKE Coll. / <tp:taxon-name>Staphylinidae</tp:taxon-name>, <tp:taxon-name>Pselaphinae</tp:taxon-name> / <italic><tp:taxon-name>Labomimus</tp:taxon-name></italic> sp. 12 / S. Nomura det., 2005’ (all cSch). All specimens also <!--PageBreak--><!--PageBreak-->bear the following label: ‘Sammlung / M. Schülke / Berlin // <italic><tp:taxon-name>Pselaphodes nomurai</tp:taxon-name></italic> / Yin, Li &amp; Zhao, 2010 / det. Yin &amp; Li, 2012’.
                    </p></tp:treatment-sec><tp:treatment-sec sec-type="Diagnosis and description"><title>Diagnosis and description.</title><p>Yin et al., 2011: 479 (key); Yin et al., 2010: 21.</p></tp:treatment-sec><tp:treatment-sec sec-type="Distribution"><title>Distribution.</title><p>Southwest China: Shaanxi; Central China: Henan, Hubei (new provincial record).</p></tp:treatment-sec></tp:taxon-treatment>
