# Supplementary material for: Notes on Michael Schülke’s pselaphine collections from China. – Tyrini. I. genera Labomimus Sharp, Linan Hlaváč and Pselaphodes Westwood (Coleoptera, Staphylinidae, Pselaphinae)
Source: Zookeys. 2012 Dec 18;(251):83–118. doi: 10.3897/zookeys.251.4099 (PMC3536326; doi:10.3897/zookeys.251.4099)
Supplement: XML Treatment for Pselaphodes tibialis [file zookeys.251.4099-treatment14.xml]

<!DOCTYPE tp:taxon-treatment
  PUBLIC "-//TaxonX//DTD Taxonomic Treatment Publishing DTD v0 20100105//EN" "tax-treatment-NSO.dtd">
<tp:taxon-treatment xmlns:tp="http://www.plazi.org/taxpub"><tp:treatment-meta><mixed-citation publication-type="journal"><person-group><name><surname>Yin</surname><given-names>Zi-Wei</given-names></name><name><surname>Li</surname><given-names>Li-Zhen</given-names></name></person-group><article-title>Notes on Michael Schülke’s pselaphine collections from China. – Tyrini. I. genera 
                    <italic>Labomimus</italic> Sharp, 
                    <italic>Linan</italic> Hlaváč and 
                    <italic>Pselaphodes</italic> Westwood (Coleoptera, Staphylinidae, Pselaphinae)
                </article-title><source>Zookeys</source><day>18</day><month>12</month><year>2012</year><volume>2012</volume><issue>251</issue><fpage>83</fpage><lpage>118</lpage><pub-id pub-id-type="doi">10.3897/zookeys.251.4099</pub-id></mixed-citation></tp:treatment-meta><tp:nomenclature><tp:taxon-name>
                        <tp:taxon-name-part taxon-name-part-type="genus">Pselaphodes</tp:taxon-name-part>
                        <tp:taxon-name-part taxon-name-part-type="species">tibialis</tp:taxon-name-part>
                    <object-id xmlns:xlink="http://www.w3.org/1999/xlink" xlink:type="simple">urn:lsid:zoobank.org:act:AAEA7BAB-9AB1-45E3-B63F-83E97F51FD79</object-id>
								<object-id xmlns:xlink="http://www.w3.org/1999/xlink" xlink:type="simple">http://species-id.net/wiki/Pselaphodes_tibialis</object-id>
								</tp:taxon-name><tp:taxon-authority>Yin &amp; Li</tp:taxon-authority><tp:taxon-status xmlns:xlink="http://www.w3.org/1999/xlink" xlink:type="simple">sp. n.</tp:taxon-status><xref ref-type="fig" rid="F15">Figs 15B</xref><xref ref-type="fig" rid="F17">17</xref></tp:nomenclature><tp:treatment-sec sec-type="Type material"><title>Type material</title><p>(2 ♂♂)<bold>.</bold> Holotype: ♂, labeled ‘CHINA: Yunnan [CH07-09], / Dali Bai Aut. Pref., Diancang Shan 45 / km NW Dali, 2730 m, <named-content xmlns:xlink="http://www.w3.org/1999/xlink" content-type="dwc:verbatimCoordinates" xlink:type="simple">26°01'20"N, 99°53'17"E</named-content>, creek valley, pines, ferns, / sifted, 29.V.2007, M. Schülke’ (cSch). Paratype: 1 ♂, same label data as holotype (cSch).
                    </p></tp:treatment-sec><tp:treatment-sec sec-type="Diagnosis"><title>Diagnosis.</title><p>Reddish brown; length 2.52–2.58; postgenae slightly angulate posterolaterally; antennomeres IX–XI enlarged, IX modified in the male; pronotum with lateral margins slightly angularly expanded laterally; with metaventral processes apically enlarged; metacoxae simple; aedeagus with asymmetric median lobe.</p></tp:treatment-sec><tp:treatment-sec sec-type="Description"><title>Description.</title><p>Male (<xref ref-type="fig" rid="F15">Fig. 15B</xref>). Length 2.52–2.58. Head longer than wide, HL 0.58–0.59, HW 0.54–0.55; eyes each composed of about 40 facets. Antennal clubs as in <xref ref-type="fig" rid="F17">Fig. 17A</xref>. Pronotum (<xref ref-type="fig" rid="F17">Fig. 17B</xref>) about as long as wide, PL 0.54–0.55, PW 0.54–0.56, with lateral margins slightly angularly expanded laterally. Elytra wider than long, EL 0.68–0.71, EW 0.99–1.00. Long metaventral (<xref ref-type="fig" rid="F17">Fig. 17C</xref>) processes broadened apically. Procoxae with sharp ventral tooth, protrochanters with short thin ventral spine, profemora with long sharp spine at ventral margin (<xref ref-type="fig" rid="F17">Fig. 17D</xref>), protibiae with distinct apical spur (<xref ref-type="fig" rid="F17">Fig. 17E</xref>); mesotrochanters with small spine at ventral margin, mesofemora simple (<xref ref-type="fig" rid="F17">Fig. 17F</xref>), mesotibiae (<xref ref-type="fig" rid="F17">Fig. 17G</xref>) with big apical projection; metatrochanters and metafemora (<xref ref-type="fig" rid="F17">Fig. 17H</xref>) simple. Abdomen broad at base and narrowed apically, AL 0.72–0.73, AW 1.00–1.02. Sternite IX as in <xref ref-type="fig" rid="F17">Fig. 17I</xref>. Aedeagus length 0.53, with asymmetric median lobe (<xref ref-type="fig" rid="F17">Figs 17J–L</xref>).
                    </p><p><bold>Female.</bold> Unknown.
                    </p></tp:treatment-sec><tp:treatment-sec sec-type="Comparative notes"><title>Comparative notes.</title><p>The resemblance in general habitus, antennal modification, placement of spines on the legs, and the shared modified pro- and mesotibiae place <italic><tp:taxon-name>Pselaphodes tibialis</tp:taxon-name></italic> closest to <italic><tp:taxon-name>Pselaphodes venustus</tp:taxon-name></italic> sp. n. described below. The two species can be separated by the smaller body size, the metaventral process being much thinner, and different aedeagal form in <italic><tp:taxon-name>Pselaphodes tibialis</tp:taxon-name></italic>, while <italic><tp:taxon-name>Pselaphodes venustus</tp:taxon-name></italic> is larger in size (3.07–3.34) and the metaventral process are much stouter.
                    </p></tp:treatment-sec><tp:treatment-sec sec-type="Distribution"><title>Distribution.</title><p>Southwest China: Yunnan.</p></tp:treatment-sec><tp:treatment-sec sec-type="Biology"><title>Biology.</title><p>Individuals were sifted from mixed leaf litter in a ravine.</p></tp:treatment-sec><tp:treatment-sec sec-type="Etymology"><title>Etymology.</title><p>The specific name refers to the modifications present on the pro- and mesotibiae<!--PageBreak-->.</p><fig id="F17" position="float" orientation="portrait"><label>Figure 17.</label><caption><p>Diagnostic features of <italic><tp:taxon-name>Pselaphodes tibialis</tp:taxon-name></italic>. <bold>A</bold> antenna <bold>B</bold> pronotum <bold>C</bold> median meteventral process, in lateral view <bold>D</bold> procoxa, protrochanter and profemur <bold>E</bold> apical portion of protibia <bold>F</bold> mesotrochanter and mesofemur <bold>G</bold> apical portion of mesotibia <bold>H</bold> metatrochanter and metafemur <bold>I</bold> sternite IX <bold>J</bold> aedeagus, in dorsal view <bold>K</bold> same, in lateral view <bold>L</bold> same, in ventral view. Scales (mm): <bold>A, B, C, D, F, H, J, K, L</bold> = 0.2; <bold>I</bold> = 0.1; <bold>E, G</bold> = 0.05.</p></caption><graphic xmlns:xlink="http://www.w3.org/1999/xlink" xlink:href="ZooKeys-251-083-g017.jpg" position="float" orientation="portrait" xlink:type="simple"/></fig></tp:treatment-sec><tp:treatment-sec><!--Section generated to contain objects referenced in tp:taxon-treatment.--><fig id="F15" position="float" orientation="portrait"><label>Figure 15.</label><caption><p>Male habitus of <italic><tp:taxon-name>Pselaphodes</tp:taxon-name></italic> spp. <bold>A</bold> <italic><tp:taxon-name>Pselaphodes jizushanus</tp:taxon-name></italic> <bold>B</bold> <italic><tp:taxon-name>Pselaphodes tibialis</tp:taxon-name></italic> <bold>C</bold> <italic><tp:taxon-name>Pselaphodes venustus</tp:taxon-name></italic> <bold>D</bold> <italic><tp:taxon-name>Pselaphodes zhongdianus</tp:taxon-name></italic>. Scales: 1.0 mm. </p></caption><graphic xmlns:xlink="http://www.w3.org/1999/xlink" xlink:href="ZooKeys-251-083-g015.jpg" position="float" orientation="portrait" xlink:type="simple"/></fig></tp:treatment-sec></tp:taxon-treatment>
