# Supplementary material for: Notes on Michael Schülke’s pselaphine collections from China. – Tyrini. I. genera Labomimus Sharp, Linan Hlaváč and Pselaphodes Westwood (Coleoptera, Staphylinidae, Pselaphinae)
Source: Zookeys. 2012 Dec 18;(251):83–118. doi: 10.3897/zookeys.251.4099 (PMC3536326; doi:10.3897/zookeys.251.4099)
Supplement: XML Treatment for Pselaphodes venustus [file zookeys.251.4099-treatment15.xml]

<!DOCTYPE tp:taxon-treatment
  PUBLIC "-//TaxonX//DTD Taxonomic Treatment Publishing DTD v0 20100105//EN" "tax-treatment-NSO.dtd">
<tp:taxon-treatment xmlns:tp="http://www.plazi.org/taxpub"><tp:treatment-meta><mixed-citation publication-type="journal"><person-group><name><surname>Yin</surname><given-names>Zi-Wei</given-names></name><name><surname>Li</surname><given-names>Li-Zhen</given-names></name></person-group><article-title>Notes on Michael Schülke’s pselaphine collections from China. – Tyrini. I. genera 
                    <italic>Labomimus</italic> Sharp, 
                    <italic>Linan</italic> Hlaváč and 
                    <italic>Pselaphodes</italic> Westwood (Coleoptera, Staphylinidae, Pselaphinae)
                </article-title><source>Zookeys</source><day>18</day><month>12</month><year>2012</year><volume>2012</volume><issue>251</issue><fpage>83</fpage><lpage>118</lpage><pub-id pub-id-type="doi">10.3897/zookeys.251.4099</pub-id></mixed-citation></tp:treatment-meta><tp:nomenclature><tp:taxon-name>
                        <tp:taxon-name-part taxon-name-part-type="genus">Pselaphodes</tp:taxon-name-part>
                        <tp:taxon-name-part taxon-name-part-type="species">venustus</tp:taxon-name-part>
                    <object-id xmlns:xlink="http://www.w3.org/1999/xlink" xlink:type="simple">urn:lsid:zoobank.org:act:892D0215-8B5D-4CE0-8CDA-6BE661BC1414</object-id>
								<object-id xmlns:xlink="http://www.w3.org/1999/xlink" xlink:type="simple">http://species-id.net/wiki/Pselaphodes_venustus</object-id>
								</tp:taxon-name><tp:taxon-authority>Yin &amp; Li</tp:taxon-authority><tp:taxon-status xmlns:xlink="http://www.w3.org/1999/xlink" xlink:type="simple">sp. n.</tp:taxon-status><xref ref-type="fig" rid="F15">Figs 15C</xref><xref ref-type="fig" rid="F18">18</xref></tp:nomenclature><tp:treatment-sec sec-type="Type materia"><title>Type materia</title><p>(1 ♂, 1 ♀)<bold>.</bold> Holotype: ♂, labeled ‘CHINA (Yunnan) Dali Bai Aut. Pref., Jizu Shan, summit plateau, / 37 km NE Dali 3150 m, (mixed / forest, sifted from litter, moss) / <named-content xmlns:xlink="http://www.w3.org/1999/xlink" content-type="dwc:verbatimCoordinates" xlink:type="simple">25°58'30"N, 100°21'36"E</named-content> / 5.IX.2009 DW Wrase [28]’ (cSch). Paratype: 1 ♀, same label data, except ‘leg. M. Schülke [CH09-28]’ (cSch).
                    </p></tp:treatment-sec><tp:treatment-sec sec-type="Diagnosis"><title>Diagnosis.</title><p>Reddish brown; length 3.07–3.34; postgenae rounded; antennomeres IX–XI enlarged, IX modified in the male; pronotum with lateral margins roundly expanded laterally; with stout metaventral processes apically broadened; metacoxae simple; aedeagus with asymmetric median lobe.<!--PageBreak--></p></tp:treatment-sec><tp:treatment-sec sec-type="Description"><title>Description.</title><p>Male (<xref ref-type="fig" rid="F17">Fig. 17C</xref>). Length 3.07. Head slightly longer than wide, HL 0.65, HW 0.60; eyes each composed of about 30 facets. Antennal clubs as in <xref ref-type="fig" rid="F18">Fig. 18A</xref>. Pronotum (<xref ref-type="fig" rid="F18">Fig. 18B</xref>) slightly longer than wide, PL 0.65, PW 0.61, with lateral margins roundly expanded laterally. Elytra wider than long, EL 0.83, EW 1.16. Metaventral processes stout with enlarged apices (<xref ref-type="fig" rid="F18">Fig. 18C</xref>). Procoxae with sharp ventral tooth, protrochanters with short thin ventral spine, profemora with large spine at ventral <!--PageBreak-->margin (<xref ref-type="fig" rid="F18">Fig. 18D</xref>), protibiae with distinct apical spur (<xref ref-type="fig" rid="F18">Fig. 18E</xref>); mesotrochanters with small spine at ventral margin, mesofemora simple (<xref ref-type="fig" rid="F18">Fig. 18F</xref>), mesotibiae (<xref ref-type="fig" rid="F18">Fig. 18G</xref>) with big apical projection; metatrochanters and metafemora (<xref ref-type="fig" rid="F18">Fig. 18H</xref>) simple. Abdomen broad at base and narrowed apically, AL 0.94, AW 1.20. Sternite IX as in <xref ref-type="fig" rid="F18">Fig. 18I</xref>. Aedeagus length 0.65, with asymmetric median lobe (<xref ref-type="fig" rid="F18">Figs 18J–L</xref>).
                    </p><p>Female. Similar to male in general; BL 3.34, HL 0.68, HW 0.63, PL 0.65, PW 0.60, EL 0.83, EW 1.19, AL 1.18, AW 1.34. Eyes each composed of about 30 facets. Metaventral processes absent.</p></tp:treatment-sec><tp:treatment-sec sec-type="Comparative notes"><title>Comparative notes.</title><p>The differences in body size and forms of the tibial modifications between <italic><tp:taxon-name>Pselaphodes venustus</tp:taxon-name></italic> and <italic><tp:taxon-name>Pselaphodes tibialis</tp:taxon-name></italic> were thought to be intraspecific variation before suspicions arose, and dissections of the genital segments of both species were done. Now it is clear that <italic><tp:taxon-name>Pselaphodes venustus</tp:taxon-name></italic> represents a distinct species. It can be readily separated from <italic><tp:taxon-name>Pselaphodes tibialis</tp:taxon-name></italic> by the larger size, the much stouter metaventral processes and, primarily, the aedeagal form.
                    </p></tp:treatment-sec><tp:treatment-sec sec-type="Distribution"><title>Distribution.</title><p>Southwest China: Yunnan.</p></tp:treatment-sec><tp:treatment-sec sec-type="Biology"><title>Biology.</title><p>Species were sifted from leaf litter and moss in a mixed forest.</p></tp:treatment-sec><tp:treatment-sec sec-type="Etymology"><title>Etymology.</title><p>The Latin word ‘<italic>venustus</italic>’ means ‘attractive in appearance’, with regard to the strong modifications of the pro- and mesotibiae.
                    </p><fig id="F18" position="float" orientation="portrait"><label>Figure 18.</label><caption><p>Diagnostic features of <italic><tp:taxon-name>Pselaphodes venustus</tp:taxon-name></italic>. <bold>A</bold> antenna <bold>B</bold> pronotum <bold>C</bold> median meteventral process, in lateral view <bold>D</bold> procoxa, protrochanter and profemur <bold>E</bold> apical portion of protibia <bold>F</bold> mesotrochanter and mesofemur <bold>G</bold> apical portion of mesotibia <bold>H</bold> metatrochanter and metafemur <bold>I</bold> sternite IX <bold>J</bold> aedeagus, in dorsal view <bold>K</bold> same, in lateral view <bold>L</bold> same, in ventral view. Scales (mm): <bold>A, B, C, D, F, H, J, K, L</bold> = 0.2; <bold>I, G</bold> = 0.1; <bold>E</bold> = 0.05.</p></caption><graphic xmlns:xlink="http://www.w3.org/1999/xlink" xlink:href="ZooKeys-251-083-g018.jpg" position="float" orientation="portrait" xlink:type="simple"/></fig></tp:treatment-sec><tp:treatment-sec><!--Section generated to contain objects referenced in tp:taxon-treatment.--><fig id="F15" position="float" orientation="portrait"><label>Figure 15.</label><caption><p>Male habitus of <italic><tp:taxon-name>Pselaphodes</tp:taxon-name></italic> spp. <bold>A</bold> <italic><tp:taxon-name>Pselaphodes jizushanus</tp:taxon-name></italic> <bold>B</bold> <italic><tp:taxon-name>Pselaphodes tibialis</tp:taxon-name></italic> <bold>C</bold> <italic><tp:taxon-name>Pselaphodes venustus</tp:taxon-name></italic> <bold>D</bold> <italic><tp:taxon-name>Pselaphodes zhongdianus</tp:taxon-name></italic>. Scales: 1.0 mm. </p></caption><graphic xmlns:xlink="http://www.w3.org/1999/xlink" xlink:href="ZooKeys-251-083-g015.jpg" position="float" orientation="portrait" xlink:type="simple"/></fig><fig id="F17" position="float" orientation="portrait"><label>Figure 17.</label><caption><p>Diagnostic features of <italic><tp:taxon-name>Pselaphodes tibialis</tp:taxon-name></italic>. <bold>A</bold> antenna <bold>B</bold> pronotum <bold>C</bold> median meteventral process, in lateral view <bold>D</bold> procoxa, protrochanter and profemur <bold>E</bold> apical portion of protibia <bold>F</bold> mesotrochanter and mesofemur <bold>G</bold> apical portion of mesotibia <bold>H</bold> metatrochanter and metafemur <bold>I</bold> sternite IX <bold>J</bold> aedeagus, in dorsal view <bold>K</bold> same, in lateral view <bold>L</bold> same, in ventral view. Scales (mm): <bold>A, B, C, D, F, H, J, K, L</bold> = 0.2; <bold>I</bold> = 0.1; <bold>E, G</bold> = 0.05.</p></caption><graphic xmlns:xlink="http://www.w3.org/1999/xlink" xlink:href="ZooKeys-251-083-g017.jpg" position="float" orientation="portrait" xlink:type="simple"/></fig></tp:treatment-sec></tp:taxon-treatment>
