# Supplementary material for: Notes on Michael Schülke’s pselaphine collections from China. – Tyrini. I. genera Labomimus Sharp, Linan Hlaváč and Pselaphodes Westwood (Coleoptera, Staphylinidae, Pselaphinae)
Source: Zookeys. 2012 Dec 18;(251):83–118. doi: 10.3897/zookeys.251.4099 (PMC3536326; doi:10.3897/zookeys.251.4099)
Supplement: XML Treatment for Pselaphodes zhongdianus [file zookeys.251.4099-treatment16.xml]

<!DOCTYPE tp:taxon-treatment
  PUBLIC "-//TaxonX//DTD Taxonomic Treatment Publishing DTD v0 20100105//EN" "tax-treatment-NSO.dtd">
<tp:taxon-treatment xmlns:tp="http://www.plazi.org/taxpub"><tp:treatment-meta><mixed-citation publication-type="journal"><person-group><name><surname>Yin</surname><given-names>Zi-Wei</given-names></name><name><surname>Li</surname><given-names>Li-Zhen</given-names></name></person-group><article-title>Notes on Michael Schülke’s pselaphine collections from China. – Tyrini. I. genera 
                    <italic>Labomimus</italic> Sharp, 
                    <italic>Linan</italic> Hlaváč and 
                    <italic>Pselaphodes</italic> Westwood (Coleoptera, Staphylinidae, Pselaphinae)
                </article-title><source>Zookeys</source><day>18</day><month>12</month><year>2012</year><volume>2012</volume><issue>251</issue><fpage>83</fpage><lpage>118</lpage><pub-id pub-id-type="doi">10.3897/zookeys.251.4099</pub-id></mixed-citation></tp:treatment-meta><tp:nomenclature><tp:taxon-name>
                        <tp:taxon-name-part taxon-name-part-type="genus">Pselaphodes</tp:taxon-name-part>
                        <tp:taxon-name-part taxon-name-part-type="species">zhongdianus</tp:taxon-name-part>
                    <object-id xmlns:xlink="http://www.w3.org/1999/xlink" xlink:type="simple">urn:lsid:zoobank.org:act:875C80DE-D055-4A46-8769-F502AA91A5D4</object-id>
								<object-id xmlns:xlink="http://www.w3.org/1999/xlink" xlink:type="simple">http://species-id.net/wiki/Pselaphodes_zhongdianus</object-id>
								</tp:taxon-name><tp:taxon-authority>Yin &amp; Li</tp:taxon-authority><tp:taxon-status xmlns:xlink="http://www.w3.org/1999/xlink" xlink:type="simple">sp. n.</tp:taxon-status><xref ref-type="fig" rid="F15">Figs 15D</xref><xref ref-type="fig" rid="F19">19</xref></tp:nomenclature><tp:treatment-sec sec-type="Type material"><title>Type material</title><p>(1 ♂)<bold>.</bold> Holotype: ♂, labeled ‘CHINA: N-Yunnan [C03-05] / Zhongdian Co., 46 km SSE / Zhongdian, <named-content xmlns:xlink="http://www.w3.org/1999/xlink" content-type="dwc:verbatimCoordinates" xlink:type="simple">27°27.0'N, 99°54.7'E</named-content>, / 3050-3100 m, creek valley, secondary / mixed forest, bamboo, mushrooms, / 17.VIII.2003, leg. M. Schülke’ (cSch).
                    </p></tp:treatment-sec><tp:treatment-sec sec-type="Diagnosis"><title>Diagnosis.</title><p>Reddish brown; length 3.23; postgenae round laterally; antennomeres IX–XI enlarged, IX modified in the male; pronotum with lateral margins slightly angularly expanded laterally; with metaventral processes apically narrowed; metacoxae simple; aedeagus with asymmetric median lobe.</p></tp:treatment-sec><tp:treatment-sec sec-type="Description"><title>Description.</title><p>Male (<xref ref-type="fig" rid="F15">Fig. 15D</xref>). Length 3.23. Head longer than wide, HL 00.73, HW 0.70; eyes each composed of about 45 facets. Antennal clubs as in <xref ref-type="fig" rid="F19">Fig. 19A</xref>. Pronotum (<xref ref-type="fig" rid="F19">Fig. 19B</xref>) about as long as wide, PL 0.72, PW 0.71, with lateral margins slightly angularly expanded laterally. Elytra wider than long, EL 0.89, EW 1.37. Metaventral (<xref ref-type="fig" rid="F19">Fig. 19C</xref>) processes narrowed apically. Protrochanters with short ventral spine, profemora with long sharp spine at ventral margin (<xref ref-type="fig" rid="F19">Fig. 19D</xref>), protibiae with tiny apical spur (<xref ref-type="fig" rid="F19">Fig. 19E</xref>); mesotrochanters with two small spines at ventral margin, mesofemora simple (<xref ref-type="fig" rid="F19">Fig. 19F</xref>); metatrochanters and metafemora (<xref ref-type="fig" rid="F19">Fig. 19G</xref>) simple. Abdomen broad at base and narrowed apically, AL 0.89, AW 1.44. Sternite IX as in <xref ref-type="fig" rid="F19">Fig. 19H</xref>. Aedeagus length 0.65, with asymmetric median lobe (<xref ref-type="fig" rid="F19">Figs 19I–K</xref>).<!--PageBreak-->
                    </p><p><bold>Female.</bold> Unknown.
                    </p></tp:treatment-sec><tp:treatment-sec sec-type="Comparative notes"><title>Comparative notes.</title><p>Placed near <italic><tp:taxon-name>Pselaphodes erlangshanus</tp:taxon-name></italic> and <italic><tp:taxon-name>Pselaphodes flexus</tp:taxon-name></italic> as discussed above, readily separated from both species by the unique antennomeres IX being strongly roundly projecting at the anterolateral margin.
                    </p></tp:treatment-sec><tp:treatment-sec sec-type="Distribution"><title>Distribution.</title><p>Southwest China: Yunnan.</p></tp:treatment-sec><tp:treatment-sec sec-type="Biology"><title>Biology.</title><p>Individuals was sifted from bamboo leaf litter and mushrooms in a secondary mixed forest<bold>.</bold>
                    </p></tp:treatment-sec><tp:treatment-sec sec-type="Etymology"><title>Etymology.</title><p>The new species is named after the type locality, Zhongdian.</p><sec sec-type="Unassociated female specimens"><title>Unassociated female specimens</title><p><bold>Notes.</bold> Only the collecting data are cited here, and all specimens bear an identification label as the following, so that they can be tracked by future workers: ‘Unassociated ♀ sp. xx [number] / <italic>xxx</italic> [genus name] sp. / det. Yin &amp; Li, 2012’. Fourteen of the following species are represented by single specimens (all in cSch).
                        </p><fig id="F19" position="float" orientation="portrait"><caption><p><bold>Figure 19.</bold> Diagnostic features of <italic><tp:taxon-name>Pselaphodes zhongdianus</tp:taxon-name></italic>. <bold>A</bold> antenna <bold>B</bold> pronotum <bold>C</bold> median meteventral process, in lateral view <bold>D</bold> protrochanter and profemur <bold>E</bold> apical portion of protibia <bold>F</bold> mesotrochanter and mesofemur <bold>G</bold> metatrochanter and metafemur <bold>H</bold> sternite IX <bold>I</bold> aedeagus, in dorsal view <bold>J</bold> same, in lateral view <bold>K</bold> same, in ventral view. Scales (mm): <bold>A, B, D, F, G</bold> = 0.3; <bold>C, I, J, K</bold> = 0.2; <bold>H, E</bold> = 0.1.</p></caption><graphic xmlns:xlink="http://www.w3.org/1999/xlink" xlink:href="ZooKeys-251-083-g019.jpg" position="float" orientation="portrait" xlink:type="simple"/></fig></sec><sec sec-type="Labomimus"><title><italic><tp:taxon-name>Labomimus</tp:taxon-name></italic>:
                        </title><p>sp. 1.	1 ♀, labeled ‘CHINA: W-Sichuan (6) / Daxue Shan, Paoma-Shan / b. kangding, 30.02.56N, / 101.58.05E, 2700-2900 m / 22.05.1997, M. Schülke’.</p><p>sp. 2.	1 ♀, labeled ‘CHINA:Yunnan, Nujiang Lisu Pref., / Gaoligong Shan, “Cloud pass” 3150 m / 21 km NW Liuku (shrubs, / Vaccinium, bamboo, litter sifted) / <named-content xmlns:xlink="http://www.w3.org/1999/xlink" content-type="dwc:verbatimCoordinates" xlink:type="simple">25°58'21"N, / 98°41'01"E</named-content> / 2.IX.2009 D.W. Wrase [22A]’.
                        </p><p>sp. 3.	1 ♀, labeled ‘CHINA (Yunnan) / Baoshan Pref., mount. range / 22 km S Tengchong, 1750 m / <named-content xmlns:xlink="http://www.w3.org/1999/xlink" content-type="dwc:verbatimCoordinates" xlink:type="simple">24°49'29"N, 98°29'27"E</named-content> / (loamy banks of fishponds) / 2.VI.2007 D.W. Wrase [18]’.
                        </p><p>sp. 4.	1 ♀, labeled ‘CHINA W. Sichuan (Aba / Tibet. Aut. Pref., Weizhou Co.) / Quilonglai Shan, Wolong valley / 69 km WSW Dujiangyan, 3500 m / <named-content xmlns:xlink="http://www.w3.org/1999/xlink" content-type="dwc:verbatimCoordinates" xlink:type="simple">30°54'N, 102°59'E</named-content> (mix. forest) / 15.VIII.1999 D.W. Wrase’.
                        </p><p>sp. 5.	1 ♀, labeled ‘CHINA: W-Sichuan 1999 / Ya’an Prefcture Fulin Co. / Daxiang Ling, Rd., zw. Hanyuanjie u. / Siping. 51 km NNE Shimian, 2000 m / <named-content xmlns:xlink="http://www.w3.org/1999/xlink" content-type="dwc:verbatimCoordinates" xlink:type="simple">29°39N, 102°37E</named-content>, Ufer, Gesiebe / 10. VII., leg. M. Schülke’.
                        </p><p>sp. 6.	1 ♀, labeled ‘CHINA: S-Shaanxi (Daba Shan) / NW pass 25 km NW Zhenping, / <named-content xmlns:xlink="http://www.w3.org/1999/xlink" content-type="dwc:verbatimCoordinates" xlink:type="simple">32°01N, 109°19E</named-content>, / 2150 m, 11.VII.2001, / leg. M. Schülke [01-09] // creek valley, young coniferous / forest, moss (sifted) [01-09]’.
                        </p><p>sp. 7.	1 ♀, labeled ‘CHINA: Yunnan, Dali Bai Aut. Pref., / Zhemo Shan, 7 km SW Xiaguan, / <named-content xmlns:xlink="http://www.w3.org/1999/xlink" content-type="dwc:verbatimCoordinates" xlink:type="simple">25°32–33'N, 100°10-11'E</named-content>, 2870–2970 m, / scrub with bamboo, oaks &amp; / Rhododendr., litter sifted, 18. IX. / 2009, leg. M. Schülke [09-60]’.
                        </p><p>sp. 8.	1 ♀, labeled ‘CHINA: N-Yunnan [C03-15] / Dali Bai Nat. Aut. Pref., Diancang Shan, / 5 km SSW Dali old town, creek valley / above cablecar, <named-content xmlns:xlink="http://www.w3.org/1999/xlink" content-type="dwc:verbatimCoordinates" xlink:type="simple">25°38.7'N, 100°08.3'E</named-content>, / shrub, bamboo, moss, old flood debris, / 2800 m, 26.VIII.2003, M. Schülke’.
                        </p><p>sp. 9.	1 ♀, labeled ‘CHINA: W-Sichuan 1999 / Ganzi Tibet. Aut. Pref., Luding Co. / W Erlangshan-pass, 2600 m / 7 km SSE Luding, <named-content xmlns:xlink="http://www.w3.org/1999/xlink" content-type="dwc:verbatimCoordinates" xlink:type="simple">25°51'N, / 102°15'E</named-content>, Laubstreu, Pilze / 29.VI., leg. M. Schülke’; 1 ♀, labeled ‘CHINA: W-Sichuan 1999 / Ya’an Prefecture, Tianquan Co. / E Erlang Shan Pass, 2900 m, / 9 km SE Luding, <named-content xmlns:xlink="http://www.w3.org/1999/xlink" content-type="dwc:verbatimCoordinates" xlink:type="simple">29°52'N, / 102°18'E</named-content>, Gesiebe / 20.VI., leg. M. Schülke’.<!--PageBreak-->
                        </p></sec><sec sec-type="Pselaphodes"><title><italic><tp:taxon-name>Pselaphodes</tp:taxon-name></italic>:
                        </title><p>sp. 10	1 ♀, labeled ‘CHINA: Yunnan, Pu’er Pref., / Ailao Shan, 37 km NW Jingdong, / <named-content xmlns:xlink="http://www.w3.org/1999/xlink" content-type="dwc:verbatimCoordinates" xlink:type="simple">24°45'12"N, 100°41'24.5"E</named-content>, 2300 m, / devastated forest remnant, litter &amp; / dead wood sifted, 13.IX.2009, / leg. M. Schülke [CH09-48]’.
                        </p><p>sp. 11.	1 ♀, labeled ‘CHINA: Yunnan, Lincang Pref., / Xue Shan, 48 km N Lincang, / 2070 m, <named-content xmlns:xlink="http://www.w3.org/1999/xlink" content-type="dwc:verbatimCoordinates" xlink:type="simple">24°16'03"N, 100°07'13"E</named-content>, / forest remnant, N-slpoe, litter &amp; / mushrooms sifted, 12.IX.2009, leg. M. Schülke [CH09-48]’.
                        </p><p>sp. 12.	1 ♀, labeled ‘CHINA (N-Yunnan) Lijiang Naxi / Aut. Co., 3 km NW Yongsheng / 53 km WSW Lijiang, 1950-2000 m / <named-content xmlns:xlink="http://www.w3.org/1999/xlink" content-type="dwc:verbatimCoordinates" xlink:type="simple">29°41'08"N, 100°43'1"E</named-content> (SE-slope, / secondary broadleaved forest) / 14.VIII.2003 Wrase [03]’.
                        </p><p>sp. 13.	1 ♀, labeled ‘CHINA: W-Sichuan 1999 / Ya’an Prefecture, Tianquan Co. / Jiajin Shan, Tal oberh. Labahe / N.R.St., 57 km W Ya’an, <named-content xmlns:xlink="http://www.w3.org/1999/xlink" content-type="dwc:verbatimCoordinates" xlink:type="simple">30°06'N, 102°25'E</named-content>, Streu, Rinde, Pilze, 1800 m / 12.VII., leg. M. Schülke’.
                        </p><p>sp. 14.	1 ♀, labeled ‘CHINA: Zhejiang [CH07-37], Tianmu / Shan, pass 25 km NNW Linanm 620-820 / m, <named-content xmlns:xlink="http://www.w3.org/1999/xlink" content-type="dwc:verbatimCoordinates" xlink:type="simple">30°25'10"N, 119°35'30"E</named-content>, creek / valley with bamboo and mixed forest, / litter, sifted, 16.VI.2007, M. Schülke’.
                        </p><p>sp. 15.	1 ♀, labeled ‘CHINA: N-Yunnan [C03-05] / Zhongdian Co., 46 km SSE / Zhongdian, <named-content xmlns:xlink="http://www.w3.org/1999/xlink" content-type="dwc:verbatimCoordinates" xlink:type="simple">27°27.0'N, 99°54.7'E</named-content>, / 3050-3100 m, creek valley, secondary / mixed forest, bamboo, mushrooms, / 17.VIII.2003, leg. M. Schülke’.
                        </p><p>sp. 16.	2 ♀♀, labeled ‘China: Shaanxi, Qin Ling Shan / 110.06E, 34.27N / Hua Shan Mt. N Valley, 1200- / 1400 m, 118 km E Xi’an, sifted / 18.-20.08.1995, leg. M. Schülke’.</p></sec></tp:treatment-sec><tp:treatment-sec><!--Section generated to contain objects referenced in tp:taxon-treatment.--><fig id="F15" position="float" orientation="portrait"><label>Figure 15.</label><caption><p>Male habitus of <italic><tp:taxon-name>Pselaphodes</tp:taxon-name></italic> spp. <bold>A</bold> <italic><tp:taxon-name>Pselaphodes jizushanus</tp:taxon-name></italic> <bold>B</bold> <italic><tp:taxon-name>Pselaphodes tibialis</tp:taxon-name></italic> <bold>C</bold> <italic><tp:taxon-name>Pselaphodes venustus</tp:taxon-name></italic> <bold>D</bold> <italic><tp:taxon-name>Pselaphodes zhongdianus</tp:taxon-name></italic>. Scales: 1.0 mm. </p></caption><graphic xmlns:xlink="http://www.w3.org/1999/xlink" xlink:href="ZooKeys-251-083-g015.jpg" position="float" orientation="portrait" xlink:type="simple"/></fig></tp:treatment-sec></tp:taxon-treatment>
